# Supplementary material for: Identification and functional characterization of copy number variations in diverse chicken breeds
Source: BMC Genomics. 2014 Oct 25;15(1):934. doi: 10.1186/1471-2164-15-934 (PMC4226851; doi:10.1186/1471-2164-15-934)
Supplement: Supplementary file 2 — Additional file 2: Comparison of the CNVRs identified in the present study with those reported in other studies. (XLSX 37 KB) [file 12864_2014_6636_MOESM2_ESM.xlsx]

## Sheet: Sheet1
Additional file 2. Comparisons of the identified CNVRs with others studies.
CNVRs detected in the study				M Tian et.al(2013)					X Wang et.al(2010)					Y Wang et al.(2012)					DK Griffin et.al(2008)					M Volker et al.(2010)					RP Crooijmans et.al(2013)
start position	stop position	SIZE	cnvr#	start	end	overlap_length	overlap#	cnvr#	start	end	overlap_length	overlap#	cnvr#	start	end	overlap_length	overlap#	cnvr#	start	end	overlap_length	overlap#	cnvr#	start	end	overlap_length	overlap#	cnvr#	start	end	overlap_length	overlap#
1	2295155	2315504
1	8455349	8477922
1	24072624	24090176						4	24045240	24092578	17553	1
1	27145380	27172973	10	27081855	27173781	27594	1
1	34682992	34695408
1	40870319	40890447
1	44982760	45037811	15	44984123	45064556	53689	1	5	44980061	45060460	55052	1	7	44984123	45064556	53689	1											58	44986012	45067094	51800	1
1	46775339	46797580	17	46764051	46794116	18778	1						8	46766772	46794116	18778	1											60	46778284	46792290	14007	1
1	46845016	46860385
1	47997607	48045431	19	48010310	48038759	28450	1	6	48005486	48040417	34932	1	9	48010310	48038759	28450	1											62	48010310	48041546	31237	1
1	98407557	98467789	37	98422762	98446518	23757	1																					129	98425678	98450290	24613	1
1	102805213	102817951
1	104432821	104522585	38	104451734	104519792	68059	1											2	104475000	104505000	30001	1						138	104376480	104517350	84530	1
1	105692996	105705298
1	114442666	114497787
1	115760159	115785196
1	120097864	120128006
1	120915076	120945541	43	120916273	120952459	29269	1						13	120916273	120952459	29269	1
1	124317808	124365212	44	124321019	124334975	13957	1																					170	124351960	124377060	13253	1
1	125067601	125077581																										171	125067110	125077300	9700	1
1	140542689	140655089						13	140577735	140655038	77304	1						3	140595000	140625000	30001	1						202	140556680	140649450	92771	1
1	153052839	153095051
1	156422692	156527956
1	188992630	189007946																										262	188439710	191133790	15317	1
1	198937687	198960149																										280	198898470	199147960	22463	1
1	200195492	200225418
2	7582731	7592698
2	7760392	7835384																										299	7755024	7813914	53523	1
2	14402837	14457592
2	15785343	15812578	87	15786048	15810904	24857	1
2	16582985	16600084
2	24470462	24552575
2	36717970	36742933
2	38797791	38817789
2	40650418	40677994	92	40649688	40671412	20995	1	23	40647961	40687894	27577	1																335	40649688	40675515	25098	1
2	47442776	47498030
2	48722866	48780272	94	48764903	48779849	14947	1	24	48765034	48782517	15239	1
2	49180472	49272854																8	49185000	49215000	30001	1						345	49173046	49275166	92383	1
2	60742770	60797693
2	66305202	66320082
2	70212750	70245407
2	75055128	75100430
2	86320460	86335454	103	86319269	86335948	14995	1						40	86319269	86335948	14995	1											395	86325219	86335948	10236	1
2	87012740	87077726
2	88762718	88817961
2	97147581	97157839
2	105872712	105885312	115	105869428	105887525	12601	1																					432	105876350	105887520	8963	1
2	111597684	111647881
2	118337655	118350200
2	131542604	131560112
2	137607760	137627605																										504	137620250	137635110	7356	1
2	142772633	142783036
2	144027562	144047900
2	153782613	153823017
2	154565121	154630412						35	154562776	154862605	65292	1																526	154547340	154626710	61590	1
2	154852681	154862655						35	154562776	154862605	9925	1
3	3415247	3463050
3	11615453	13138029
3	17645011	17677947
3	30540378	30630408																										565	30558532	30574023	15492	1
3	31572576	31590477																					4	31462500	31637500	17902	1
3	36585280	36637878
3	39122668	39152987
3	40142589	40302557																										579	40288243	40293804	5562	1
3	41637533	41685211
3	48912574	48925070
3	50355136	50367787
3	53592790	53607969
3	53980220	53995358
3	55737834	55777693
3	65740113	65757722
3	67810051	67850384	150	67810093	67817772	7680	1
3	70117608	70215502																										629	70206435	70241169	9068	1
3	84925343	84957887
3	94312600	94327876
3	95012714	95050304
3	98802801	98897601
3	101527879	101542985
3	102910027	102932612
3	104272958	104348024
3	107370438	107397669																										663	107393030	107443420	4640	1
3	107960350	108000281																										666	107952160	107970130	9781	1
3	109835440	109850091
3	110370387	110407935
3	113607989	113652716						40	113612615	113652668	40054	1						10	113550000	113646334	38346	1						671	113599630	113655980	44728	1
4	3272610	3320466
4	10620323	10635288
4	15240216	15250481
4	15990281	16007624	161	15988269	16005121	14841	1
4	19182984	19200197	162	19176954	19196600	13617	1						60	19183231	19196600	13370	1											692	19122874	19304633	17214	1
4	31760231	31835156	165/166	31763877/31794489	31790396/31836133	67188	2	41	31772972	31835094	62123	1	62/63	31763877/31794489	31790396/31836133	67188	2											703	31746317	31836133	74926	1
4	32690047	32737603
4	36990349	37002889
4	57975186	57997887	178	57975508	57998307	22380	1
4	71320237	71388037																										769	71365284	71394065	22754	1
4	83835220	83917590
4	84250195	84272835	186	84249839	84268091	17897	1						68	84249839	84268091	17897	1											790	84233923	84296404	22641	1
4	88897638	89075456	189	88929685	89092960	145772	1	44	88897639	89072982	175344	1						11	88935000	89025000	90001	1						799	88882714	89092960	177819	1
4	89602896	89645164	190/191	89602032/89624359	89618777/89648936	36688	2	45	89602897	89645116	42220	1	69	89602032	89648936	42269	1											802	89602032	89648936	42269	1
4	93672722	93695148
4	93952599	93967775
5	3110030	3125521	195	3104188	3138583	15492	1						70	3104188	3113762	3733	1
5	3127872	3140442	195	3104188	3138583	10712	1
5	11060415	11072914
5	15160082	15215518
5	19735138	19865145																										842	19858494	19904759	6652	1
5	24467991	24477840
5	30067780	30107691
5	47730099	47743000
5	48570350	48635475
5	49482697	49537662
5	50942971	51002748
5	52215495	52252925
5	56775235	56797640
5	58492748	58540329																										906	58013802	60932278	47582	1
6	1507947	1522739																										908	1500354	1603763	14793	1
6	4155459	4220228
6	4392839	4437809	211	4421339	4436772	15434	1
6	6065192	6092835
6	6182922	6202844
6	7167954	7177886																										925	7167470	7177004	9051	1
6	7782980	7797665
6	8295098	8330318
6	12597521	12670125
6	14350194	14365079
6	29400258	29422800
6	33055298	33087766
6	33362527	33435279
6	35645290	35657694
7	3900058	3915338	226	3905500	3915782	9839	1
7	17367819	17465146	231	17397867	17410628	12762	1						86	17397867	17410628	12762	1											1009	17389044	17410628	21585	1
7	19190501	19207744																										1015	19192374	19207133	14760	1
7	22637991	22647624
7	31037869	31100469
7	33375153	33398002	235	33379637	33393428	13792	1
7	37822957	37840270
8	101	30140																					10	102	22657	22556	1
8	1292932	1317850																										1040	1185644	1307547	14616	1
8	2250168	2260174
8	17162931	17172571
8	17212613	17237712	240	17212598	17241473	25100	1	60	17217764	17232814	15051	1
8	20470407	20482958
9	2747743	2762946
9	4942577	5005387	246	4954258	4991647	37390	1						91	4954258	4991647	37390	1											1090/1091	4956039/4963072	4990041/4990041	60973	2
9	12930214	12977933
9	15005044	15045097
10	125112	173038
10	3535277	3562843
10	3635474	3652745
10	3950237	3960407
10	4337554	4360414
10	7835194	7847943
10	8540402	8630259
10	9250355	9265546
10	9887676	9935287
10	13910426	13922957
10	15727628	15737670
10	16650386	16697722
10	22015036	22042804
11	327700	337640
11	2667594	3192625
11	6282555	6330137
11	7487966	7527892
11	14877827	14917568
11	18447752	18480082
11	18757535	18767939
12	15207	70290
12	1110032	1142820
12	1942647	1965300
12	2135325	2167830
12	2550341	2587556
12	8637895	8668042
12	10950359	10965067
13	530355	582603
13	712875	725469
13	727816	775413
13	2225397	2240476
13	3357685	3375384
13	3452858	3513025
13	8232734	8252589
13	8557520	8587559
13	8815146	8855377
13	18372921	18385467
14	1082991	1095517
14	2225263	2237675
14	5440478	5450374
14	8720280	8740275
14	10255115	10357640
14	12902900	12977668
14	13220110	13237978
14	13387794	13427998
15	3027826	3040516
15	4075015	4107748
15	5815322	5830171
15	6527686	6540381
15	6662890	6725278
15	6915246	6965521
15	8210018	8237629
15	9620320	9645226
15	9820023	9835288
15	10595094	10620159
16	185213	367748
17	567531	582869
17	2327599	2337948
17	6250419	6272635
17	7665347	7685120
17	7802677	7822629
17	9007794	9047714
17	9122652	9135327
17	10200184	10210269
18	2380371	2445525
18	2577812	2587872
18	2707848	2717879
18	3552686	3650492
18	4170498	4180503
18	4520240	4542660
18	7572723	7585122
18	9262712	9302763
19	147746	158037
19	877815	902687
19	1480093	1512595
19	1975222	1985338
19	2975002	2990265
19	5907572	5955328
19	6835386	6865239
19	9912684	9935143
20	1385218	1398033
20	5572669	5582801
20	8267640	8287879
20	9697853	9712795
20	10717668	10845246
20	11265289	11435353
21	301	12550
21	3650289	3677789
21	3722721	3735285
21	5285078	5350272
22	3001	22571
22	3175136	3185055
22	3517545	3527801
22	3830418	3860310
23	587721	597807
24	362657	372719
24	1980037	2012783
24	2435107	2452682
24	3187538	3197937
24	3520121	3555448
24	3575474	3615074
24	5800087	5815240
24	6035066	6047685
25	51	12850
25	1130258	1167679
25	1445389	1462651
25	1485109	1495339
25	1822618	1887673
26	480	35387
26	3787711	3880452
27	152962	285189
27	402562	832740
27	3425024	3437985
27	3735055	3775460
28	1	67705
28	1512714	1522575
28	2490391	2505197
28	4497837	4510442
z	1367538	1477993
z	7845003	7875544																					26	7362500	8587500	30542	1	1499	7859304	7894797	16241	1
z	9967875	10145119						92	9965426	10157627	177245	1																1502	9971185	10140048	168864	1
z	12932754	12952619																										1504	12931118	12954035	19866	1
z	30662803	30707626																										1513	30681123	30726789	26504	1
z	38780335	38790452																										1518	38761965	38795923	10118	1
z	41620474	41630155																										1519	41617255	41632036	9682	1
z	49322864	49332907
z	51300337	51310344
z	55787896	55797982
z	65775164	65840104																										1541	65787934	65822546	34613	1
z	66280056	66300396																										1543	66271827	66318095	20341	1
z	66550117	66565074																										1545/1546	66549722/66549722	66564162/66567749	29004	2
z	69630409	69665391																										1550	69158784	73524580	34983	1
z	71545292	71878010																21	71535000	71745000	199709	1						1550	69158784	73524580	332719	1
z	73325301	73475122																										1550	69158784	73524580	149822	1
z	74317715	74360330																										1552	73530260	74598225	42616	1
