# Supplementary material for: Identification and functional characterization of copy number variations in diverse chicken breeds
Source: BMC Genomics. 2014 Oct 25;15(1):934. doi: 10.1186/1471-2164-15-934 (PMC4226851; doi:10.1186/1471-2164-15-934)
Supplement: Supplementary file 3 — Additional file 3: Information on the genes in the CNVRs identified in the present study. (XLSX 31 KB) [file 12864_2014_6636_MOESM3_ESM.xlsx]

## Sheet: Sheet1
Additional file 3. Information of genes in the identified CNVRs.
Ensembl Gene ID	Chromosome Name	Gene Start (bp)	Gene End (bp)	Gene Biotype	WikiGene ID	WikiGene Name	WikiGene Description
ENSGALG00000006473	1	2226706	2647006	protein_coding	427941	PLXNA4B	plexin A4, B
ENSGALG00000008814	1	22059754	22075013	protein_coding	417752	ASB15	ankyrin repeat and SOCS box containing 15
ENSGALG00000008821	1	22078542	22084456	protein_coding	417753	NDUFA5	NADH dehydrogenase (ubiquinone) 1 alpha subcomplex, 5, 13kDa
ENSGALG00000028064	1	22079787	22079881	miRNA
ENSGALG00000019361	1	32674720	32843052	protein_coding
ENSGALG00000011293	1	44744812	44751051	protein_coding	417899	MRPL42	mitochondrial ribosomal protein L42
ENSGALG00000011295	1	44764153	44768210	protein_coding	395219	SOCS2	suppressor of cytokine signaling 2
ENSGALG00000011297	1	44775335	44851153	protein_coding	417900	CRADD	CASP2 and RIPK1 domain containing adaptor with death domain
ENSGALG00000028359	1	58288227	58305170	protein_coding
ENSGALG00000014808	1	78682997	78695839	protein_coding
ENSGALG00000014812	1	78705663	78744868	protein_coding	418321	SIDT1	SID1 transmembrane family, member 1
ENSGALG00000015334	1	84729831	84741575	protein_coding	418400	ZBTB11	zinc finger and BTB domain containing 11
ENSGALG00000016217	1	110156336	110230976	protein_coding
ENSGALG00000016537	1	120080416	120151665	protein_coding	418613	SCML2	sex comb on midleg-like 2 (Drosophila)
ENSGALG00000026840	1	121027874	121033370	protein_coding
ENSGALG00000016910	1	152319331	152367787	protein_coding
ENSGALG00000016927	1	155257165	155276151	protein_coding	418818	KLF5	Kruppel-like factor 5 (intestinal)
ENSGALG00000016929	1	155293494	155412871	protein_coding	418820	PIBF1	progesterone immunomodulatory binding factor 1
ENSGALG00000016933	1	155858380	156228021	protein_coding	373935	DACH1	dachshund homolog 1 (Drosophila)
ENSGALG00000016974	1	166965970	167057679	protein_coding	418843	GTF2F2	general transcription factor IIF, polypeptide 2, 30kDa
ENSGALG00000017053	1	171922102	171931316	protein_coding
ENSGALG00000012603	1	193914302	193915666	protein_coding
ENSGALG00000018767	1	193916659	193917770	protein_coding
ENSGALG00000009116	1	193924806	193925745	pseudogene
ENSGALG00000028491	1	193927816	193928555	protein_coding
ENSGALG00000009114	1	193951674	193966948	protein_coding	421309	DGAT2	diacylglycerol O-acyltransferase homolog 2 (mouse)
ENSGALG00000014170	1	193979553	194000178	protein_coding	426437	MOGAT2	monoacylglycerol O-acyltransferase 2
ENSGALG00000007441	1	194007333	194033028	protein_coding	395753	MAP6	microtubule-associated protein 6
ENSGALG00000006112	2	5408261	5613834	protein_coding
ENSGALG00000017394	2	7827461	7832977	protein_coding	420442	INSIG1	insulin induced gene 1
ENSGALG00000023430	2	7875412	7877529	protein_coding	100859435	EN2	engrailed homeobox 2
ENSGALG00000025811	2	39363513	39407565	protein_coding	420659	CMC1	COX assembly mitochondrial protein homolog (S. cerevisiae)
ENSGALG00000028090	2	41236477	41280987	protein_coding	420672	C2H3orf77	chromosome 2 open reading frame, human C3orf77
ENSGALG00000012238	2	49290259	49510044	protein_coding	420757	ITGA9	integrin, alpha 9
ENSGALG00000019602	2	49671235	49698316	protein_coding
ENSGALG00000023030	2	49683198	49706811	protein_coding
ENSGALG00000028813	2	65203624	65210310	protein_coding	420873	NRN1	neuritin 1
ENSGALG00000022909	2	84632425	84785709	protein_coding	420963	PTPN3	protein tyrosine phosphatase, non-receptor type 3
ENSGALG00000025484	2	86473305	86473422	rRNA
ENSGALG00000015975	2	126052840	126076741	protein_coding	420229	DPY19L4	dpy-19-like 4 (C. elegans)
ENSGALG00000016373	2	137586976	137621986	protein_coding	420346	ATAD2	ATPase family, AAA domain containing 2
ENSGALG00000016372	2	137622325	137632958	protein_coding	420345	WDYHV1	WDYHV motif containing 1
ENSGALG00000016190	2	144912526	145215904	protein_coding	420312	TRAPPC9	trafficking protein particle complex 9
ENSGALG00000010282	3	29695218	29732173	protein_coding	421442	TMEM63B	transmembrane protein 63B
ENSGALG00000027285	3	29704335	29704444	miRNA
ENSGALG00000015306	3	66950856	66961817	protein_coding	421773	OSTM1	osteopetrosis associated transmembrane protein 1
ENSGALG00000015308	3	66978001	67033488	protein_coding	421774	SEC63	SEC63 homolog (S. cerevisiae)
ENSGALG00000015944	3	81337238	81638081	protein_coding
ENSGALG00000016355	3	91073814	91168563	protein_coding	421904	ERICH1	glutamate-rich 1
ENSGALG00000016477	3	101039084	101075670	protein_coding	421958	WDR35	WD repeat domain 35
ENSGALG00000016556	3	104625524	104632845	protein_coding	428660	GVINP1	GTPase, very large interferon inducible pseudogene 1
ENSGALG00000016560	3	104645877	104668714	protein_coding	428661	EPT1	ethanolaminephosphotransferase 1 (CDP-ethanolamine-specific)
ENSGALG00000016589	3	104835719	104839201	protein_coding	431081	C3H2orf18	chromosome 3 open reading frame, human C2orf18
ENSGALG00000010392	4	35009391	35625783	protein_coding	422518	FAM190A	family with sequence similarity 190, member A
ENSGALG00000015816	4	85223253	85302649	protein_coding	403158	CD8A	CD8a molecule
ENSGALG00000015900	4	85237877	85275284	protein_coding	428800	CD8A	CD8a molecule
ENSGALG00000028338	4	85238877	85250276	protein_coding	771798	LOC771798	T-cell surface glycoprotein CD8 alpha chain-like
ENSGALG00000026496	4	85249081	85356479	protein_coding
ENSGALG00000013492	4	85268815	85269673	protein_coding	771819	LOC771819	T-cell surface glycoprotein CD8 alpha chain-like
ENSGALG00000029065	4	85276393	85286164	protein_coding	100857817	LOC100857817	T-cell surface glycoprotein CD8 alpha chain-like
ENSGALG00000028464	4	85286779	85292760	protein_coding	100857839	LOC100857839	T-cell surface glycoprotein CD8 alpha chain-like
ENSGALG00000025757	4	85300986	85302326	protein_coding
ENSGALG00000025970	4	85319010	85350017	protein_coding
ENSGALG00000028917	4	85338451	85339763	protein_coding	100857871	LOC100857871	T-cell surface glycoprotein CD8 alpha chain-like
ENSGALG00000015852	4	85368613	85373125	protein_coding	777408	LOC777408	T-cell surface glycoprotein CD8 alpha chain-like
ENSGALG00000026202	4	85378005	85379282	protein_coding
ENSGALG00000022939	4	85381682	85384310	protein_coding
ENSGALG00000025997	4	85420128	85422004	protein_coding
ENSGALG00000021810	4	85938145	86209254	protein_coding
ENSGALG00000006231	5	11706197	11834490	protein_coding	423077	SERGEF	secretion regulating guanine nucleotide exchange factor
ENSGALG00000009415	5	26991940	27112082	protein_coding	768688	SMOC1	SPARC related modular calcium binding 1
ENSGALG00000009799	5	30506655	30675196	protein_coding	395588	MEIS2	Meis homeobox 2
ENSGALG00000012005	5	54545271	54565985	protein_coding	423529	LRRC9	leucine rich repeat containing 9
ENSGALG00000001879	6	1135083	1444647	protein_coding	428934	GRID1	glutamate receptor, ionotropic, delta 1
ENSGALG00000002845	6	6129271	6562977	protein_coding	423648	CTNNA3	catenin (cadherin-associated protein), alpha 3
ENSGALG00000004973	6	12817242	12866350	protein_coding	423728	DLG5	discs, large homolog 5 (Drosophila)
ENSGALG00000023415	6	31013803	31014912	protein_coding	429199	HMX3	H6 family homeobox 3
ENSGALG00000023414	6	31018104	31023370	protein_coding	768405	HMX2	H6 family homeobox 2
ENSGALG00000009681	6	31024080	31036240	protein_coding	423949	BUB3	budding uninhibited by benzimidazoles 3 homolog (yeast)
ENSGALG00000029149	7	3367	4695	protein_coding
ENSGALG00000003148	7	3747109	4095204	protein_coding	424009	SPAG16	sperm associated antigen 16
ENSGALG00000007511	7	7175043	7186628	protein_coding	396181	ITGB2	integrin, beta 2 (complement component 3 receptor 3 and 4 subunit)
ENSGALG00000025884	7	7640533	7649401	protein_coding	424046	OBFC2A	oligonucleotide/oligosaccharide-binding fold containing 2A
ENSGALG00000013448	7	12338384	12612881	protein_coding
ENSGALG00000008896	7	13606939	13647794	protein_coding	424117	PPP1R1C	protein phosphatase 1, regulatory (inhibitor) subunit 1C
ENSGALG00000026751	7	15758919	15759028	miRNA
ENSGALG00000023420	7	15763092	15765488	protein_coding	431212	HOXD3	homeobox D3
ENSGALG00000025481	7	15775767	15775865	miRNA	100315798	MIR1713	microRNA mir-1713
ENSGALG00000023419	7	15777579	15779976	protein_coding	424139	HOXD4	homeobox D4
ENSGALG00000018331	7	15780526	15780635	miRNA	777820	MIR10B	microRNA mir-10b
ENSGALG00000028128	7	15792590	15820406	protein_coding	396301	HOXD8	homeobox D8
ENSGALG00000027513	7	15798954	15800275	protein_coding	771214	HOXD9	homeobox D9
ENSGALG00000009270	7	15804061	15806437	protein_coding	771246	HOXD10	homeobox D10
ENSGALG00000009273	7	15814096	15815924	protein_coding	395328	HOXD11	homeobox D11
ENSGALG00000009274	7	15820669	15822513	protein_coding	396178	HOXD12	homeobox D12
ENSGALG00000009277	7	15827616	15828537	protein_coding	396415	HOXD13	homeobox D13
ENSGALG00000020768	7	15833129	15835917	protein_coding
ENSGALG00000011099	7	20575083	20613175	protein_coding	424186	FAP	fibroblast activation protein, alpha
ENSGALG00000012544	7	35699646	35709482	protein_coding	424324	GALNT5	UDP-N-acetyl-alpha-D-galactosamine:polypeptide N-acetylgalactosaminyltransferase 5 (GalNAc-T5)
ENSGALG00000020575	7	35708864	35712432	protein_coding	771826	ERMN	ermin, ERM-like protein
ENSGALG00000012545	7	35716692	35725457	protein_coding	429052	CYTIP	cytohesin 1 interacting protein
ENSGALG00000002001	8	1264534	1289487	protein_coding	424341	STXBP3	syntaxin binding protein 3
ENSGALG00000002090	8	1303357	1327945	protein_coding	424342	GPSM2	G-protein signaling modulator 2
ENSGALG00000004341	8	6585942	6591317	protein_coding	424430	LOC424430	quinone oxidoreductase-like 2
ENSGALG00000020772	8	15439375	15487512	protein_coding
ENSGALG00000028561	8	18617327	18670902	protein_coding
ENSGALG00000010021	8	18671922	18675086	protein_coding
ENSGALG00000006810	9	11379753	11384969	protein_coding	424885	ZIC4	Zic family member 4
ENSGALG00000006811	9	11395947	11400537	protein_coding	374103	ZIC1	Zic family member 1
ENSGALG00000026953	9	13388920	13395027	protein_coding	424909	TMEM207	transmembrane protein 207
ENSGALG00000025821	9	13396642	13405921	protein_coding	429147	CLDN16	claudin 16
ENSGALG00000026862	9	13417660	13427011	protein_coding	424910	CLDN1	claudin 1
ENSGALG00000007324	9	13522136	13675334	protein_coding	374269	TP63	tumor protein p63
ENSGALG00000013975	10	318629	319594	protein_coding	427519	OR10A7	olfactory receptor, family 10, subfamily A, member 7
ENSGALG00000001644	10	2156969	2177343	protein_coding	415307	SIN3A	SIN3 homolog A, transcription regulator (yeast)
ENSGALG00000001664	10	2181148	2186049	protein_coding	415308	PTPN9	protein tyrosine phosphatase, non-receptor type 9
ENSGALG00000028836	10	2186773	2197020	protein_coding	770225	SNUPN	snurportin 1
ENSGALG00000026164	10	2190021	2190128	miRNA
ENSGALG00000002925	10	2858654	2890315	protein_coding	415353	ETFA	electron-transfer-flavoprotein, alpha polypeptide
ENSGALG00000002945	10	2883472	2968013	protein_coding	770288	C10H15orf27	chromosome 10 open reading frame, human C15orf27
ENSGALG00000004304	10	6903270	7058903	protein_coding	396334	TCF12	transcription factor 12
ENSGALG00000004458	10	7612520	7613457	protein_coding
ENSGALG00000021321	10	8174137	8180628	protein_coding
ENSGALG00000004564	10	8193075	8224905	protein_coding	415416	FAM214A	KIAA1370
ENSGALG00000014148	12	14358	22531	protein_coding	427569	LOC427569	uncharacterized LOC427569
ENSGALG00000002590	12	25698	75398	protein_coding	415343	RGPD1	RANBP2-like and GRIP domain containing 1
ENSGALG00000001422	12	78049	82014	protein_coding	415888	RRP9	ribosomal RNA processing 9, small subunit (SSU) processome component, homolog (yeast)
ENSGALG00000001945	12	1197485	1208638	protein_coding	770487	RFT1	RFT1 homolog (S. cerevisiae)
ENSGALG00000022661	12	1209660	1210462	protein_coding	100859547	LOC100859547	uncharacterized LOC100859547
ENSGALG00000002459	12	2743055	2744903	protein_coding
ENSGALG00000003720	12	2749644	2795258	protein_coding	415935	FANCD2	Fanconi anemia, complementation group D2
ENSGALG00000005459	12	8385332	8413801	protein_coding
ENSGALG00000005481	12	8419790	8451084	protein_coding	416000	ARHGEF3	Rho guanine nucleotide exchange factor (GEF) 3
ENSGALG00000006263	12	10643108	10655423	protein_coding
ENSGALG00000006277	12	10656611	10666374	protein_coding	416034	ZXDC	ZXD family zinc finger C
ENSGALG00000006306	12	10667219	10697052	protein_coding	416035	UROC1	urocanase domain containing 1
ENSGALG00000006325	12	10705609	10746981	protein_coding	416036	LOC416036	netrin-4-like
ENSGALG00000026094	13	185486	285392	protein_coding	497211	PCDHA1	protocadherin alpha 1
ENSGALG00000024400	13	292413	317534	protein_coding
ENSGALG00000007415	13	17233300	17251677	protein_coding
ENSGALG00000007494	13	17255691	17279340	protein_coding	416347	LARS	leucyl-tRNA synthetase
ENSGALG00000003819	14	2186655	2224208	protein_coding	416451	ADAP1	ArfGAP with dual PH domains 1
ENSGALG00000007236	15	9380533	9384431	protein_coding	770292	PLA2G1B	phospholipase A2, major isoenzyme-like
ENSGALG00000007732	15	10338375	10405782	protein_coding	417001	RTN4R	reticulon 4 receptor
ENSGALG00000012494	16	2102	4938	protein_coding	425801	CD1C	CD1c molecule
ENSGALG00000027865	16	5769	8509	protein_coding	425802	CD1B	CD1b molecule
ENSGALG00000019831	16	9312	10259	protein_coding
ENSGALG00000000182	16	16221	33713	protein_coding	396106	TNXB	tenascin XB
ENSGALG00000019836	16	215497	221850	protein_coding	427095	ZNF692	zinc finger protein 692
ENSGALG00000028962	16	223503	225021	protein_coding	100858780	LOC100858780	C-type lectin domain family 2 member F-like
ENSGALG00000019837	16	225233	229543	protein_coding
ENSGALG00000024420	16	240314	241440	protein_coding
ENSGALG00000028399	16	247113	252747	protein_coding
ENSGALG00000024365	16	258235	259935	protein_coding
ENSGALG00000028157	16	268887	287316	protein_coding	427725	LOC427725	butyrophilin subfamily 3 member A3-like
ENSGALG00000013101	16	291965	332200	protein_coding	396417	BG2	intestinal zipper protein
ENSGALG00000026142	16	297931	324982	protein_coding	426971	B-G	V-region-like B-G antigen-like
ENSGALG00000024357	16	335307	346680	protein_coding	417035	B-G	MHC B-G antigen
ENSGALG00000024348	16	366619	369245	protein_coding	427746	MR1	major histocompatibility complex, class I-related
ENSGALG00000004772	16	380198	384541	protein_coding	417083	LOC417083	class I histocompatibility antigen, F10 alpha chain-like
ENSGALG00000027955	16	389809	394217	protein_coding	100859069	LOC100859069	class I histocompatibility antigen, F10 alpha chain-like
ENSGALG00000001131	16	402631	404125	protein_coding	100858282	LOC100858282	C-type lectin domain family 2 member E-like
ENSGALG00000026466	16	406688	409405	protein_coding	100859100	LOC100859100	class I histocompatibility antigen, F10 alpha chain-like
ENSGALG00000024335	16	478531	480245	protein_coding
ENSGALG00000002699	17	7049744	7148021	protein_coding	373938	VAV2	vav 2 guanine nucleotide exchange factor
ENSGALG00000001565	17	8319163	8342836	protein_coding
ENSGALG00000001513	17	8344384	8375229	protein_coding
ENSGALG00000001169	17	8989404	9014494	protein_coding	417104	CRB2	crumbs homolog 2 (Drosophila)
ENSGALG00000001433	18	3096713	3205982	protein_coding	417333	B3GNTL1	UDP-GlcNAc:betaGal beta-1,3-N-acetylglucosaminyltransferase-like 1
ENSGALG00000002088	18	4508342	4510379	protein_coding	770030	GALR2	galanin receptor 2
ENSGALG00000002062	18	4512257	4527952	protein_coding	417363	SRP68	signal recognition particle 68kDa
ENSGALG00000001852	19	4154821	4167499	protein_coding
ENSGALG00000001861	19	4167435	4168658	protein_coding
ENSGALG00000001876	19	4168859	4175657	protein_coding	417513	RASA4	RAS p21 protein activator 4
ENSGALG00000002709	19	5202770	5253511	protein_coding	417555	MYO1C	myosin IC
ENSGALG00000004042	19	5972648	5981966	protein_coding	417582	NUFIP2	nuclear fragile X mental retardation protein interacting protein 2
ENSGALG00000006069	19	9907410	9931066	protein_coding	417687	SMTNL2	smoothelin-like 2
ENSGALG00000028310	20	11142957	11160478	protein_coding	768509	EDN3	endothelin 3
ENSGALG00000023526	20	11162226	11195795	protein_coding	419309	ZNF831	zinc finger protein 831
ENSGALG00000020929	20	11213281	11215071	protein_coding
ENSGALG00000007439	20	11217491	11222441	protein_coding	419310	SLMO2	slowmo homolog 2 (Drosophila)
ENSGALG00000007447	20	11232025	11237042	protein_coding	396427	TUBB1	tubulin, beta 1
ENSGALG00000007462	20	11240112	11244142	protein_coding	419311	CTSZ	cathepsin Z
ENSGALG00000027410	20	11240167	11240276	miRNA
ENSGALG00000007477	20	11246515	11255303	protein_coding	419312	TH1L	TH1-like (Drosophila)
ENSGALG00000000420	21	6037	7743	protein_coding
ENSGALG00000000426	21	12256	26547	protein_coding	419359	IGSF21	immunoglobin superfamily, member 21
ENSGALG00000001600	21	2297830	2331951	protein_coding
ENSGALG00000001437	24	1860917	2105601	protein_coding	395450	NTM	neurotrimin
ENSGALG00000006567	24	3136147	3154474	protein_coding	419748	UBASH3B	ubiquitin associated and SH3 domain containing B
ENSGALG00000006598	24	3487206	3516376	protein_coding	395998	SORL1	sortilin-related receptor, L(DLR class) A repeats containing
ENSGALG00000006614	24	3531090	3553567	protein_coding
ENSGALG00000018819	24	3558096	3571802	protein_coding	429536	TBCEL	tubulin folding cofactor E-like
ENSGALG00000025781	25	1746788	1963328	protein_coding	100857262	LOC100857262	ceramide synthase 2-like
ENSGALG00000011948	25	1788992	1961542	protein_coding	395547	TMOD4	tropomodulin 4 (muscle)
ENSGALG00000027372	25	1795644	1811492	protein_coding	429983	PIP5K1A	phosphatidylinositol-4-phosphate 5-kinase, type I, alpha
ENSGALG00000028505	25	1813687	1817715	protein_coding	100216364	PSMD4	proteasome (prosome, macropain) 26S subunit, non-ATPase, 4
ENSGALG00000024034	25	1831009	1842644	protein_coding	425661	PI4KB	phosphatidylinositol 4-kinase, catalytic, beta
ENSGALG00000000437	26	1376304	1379433	protein_coding	395926	LOC395926	pepsinogen
ENSGALG00000000441	26	1381507	1383057	protein_coding	395116	KCNA10	potassium voltage-gated channel, shaker-related subfamily, member 10
ENSGALG00000024248	27	195260	395207	protein_coding
ENSGALG00000024254	27	216789	351105	protein_coding
ENSGALG00000027010	27	253675	255822	protein_coding
ENSGALG00000024255	27	262514	283865	protein_coding
ENSGALG00000005756	27	341006	341701	protein_coding
ENSGALG00000028366	27	478799	479104	protein_coding	430385	LOC430385	feather keratin Cos1-1/Cos1-3/Cos2-1-like
ENSGALG00000028287	27	497221	497526	protein_coding	426842	LOC426842	feather keratin Cos1-1/Cos1-3/Cos2-1-like
ENSGALG00000027679	27	512845	513150	protein_coding	430385	LOC430385	feather keratin Cos1-1/Cos1-3/Cos2-1-like
ENSGALG00000026495	27	547809	548450	protein_coding	426706	LOC426706	feather keratin Cos1-1/Cos1-3/Cos2-1-like
ENSGALG00000027859	27	576304	576609	protein_coding	430385	LOC430385	feather keratin Cos1-1/Cos1-3/Cos2-1-like
ENSGALG00000025813	27	582718	583138	protein_coding	770362	LOC770362	feather keratin Cos1-1/Cos1-3/Cos2-1-like
ENSGALG00000028066	27	611943	612248	protein_coding	426706	LOC426706	feather keratin Cos1-1/Cos1-3/Cos2-1-like
ENSGALG00000026447	27	628521	628826	protein_coding	426706	LOC426706	feather keratin Cos1-1/Cos1-3/Cos2-1-like
ENSGALG00000026504	27	645858	646611	protein_coding	425854	LOC425854	feather keratin Cos1-1/Cos1-3/Cos2-1-like
ENSGALG00000025863	27	655397	661272	protein_coding	770117	LOC770117	feather keratin Cos1-1/Cos1-3/Cos2-1-like
ENSGALG00000026660	27	713353	714073	protein_coding	427060	LOC427060	feather keratin Cos1-1/Cos1-3/Cos2-1-like
ENSGALG00000027962	27	715618	719332	protein_coding	426706	LOC426706	feather keratin Cos1-1/Cos1-3/Cos2-1-like
ENSGALG00000026481	27	740845	747286	protein_coding	425854	LOC425854	feather keratin Cos1-1/Cos1-3/Cos2-1-like
ENSGALG00000026348	27	765441	766103	protein_coding	426706	LOC426706	feather keratin Cos1-1/Cos1-3/Cos2-1-like
ENSGALG00000028313	27	767379	767684	protein_coding	426706	LOC426706	feather keratin Cos1-1/Cos1-3/Cos2-1-like
ENSGALG00000026219	27	772968	773724	protein_coding	770639	LOC770639	feather keratin Cos1-1/Cos1-3/Cos2-1-like
ENSGALG00000000238	28	12810	22585	protein_coding	420049	MVP	major vault protein
ENSGALG00000027814	Z	1656099	1656189	miRNA
ENSGALG00000003446	Z	10470115	10500913	protein_coding	395660	PRLR	prolactin receptor
ENSGALG00000023552	Z	10653658	10723104	protein_coding
ENSGALG00000015170	Z	37461216	37565305	protein_coding
ENSGALG00000027014	Z	65952525	65961522	protein_coding
ENSGALG00000008174	Z	78413352	78445856	protein_coding	431261	MTAP	methylthioadenosine phosphorylase
ENSGALG00000025805	Z	78460778	78460957	protein_coding	395077	CDKN2A	cyclin-dependent kinase inhibitor 2A (melanoma, p16, inhibits CDK4)
ENSGALG00000026137	Z	78463099	78466508	protein_coding	395076	CDKN2B	cyclin-dependent kinase inhibitor 2B (p15, inhibits CDK4)
ENSGALG00000028675	Z	81588620	81589309	protein_coding	100859894	LOC100859894	zinc finger CCHC domain-containing protein 7-like
