# Supplementary material for: Identification and functional characterization of copy number variations in diverse chicken breeds
Source: BMC Genomics. 2014 Oct 25;15(1):934. doi: 10.1186/1471-2164-15-934 (PMC4226851; doi:10.1186/1471-2164-15-934)
Supplement: Supplementary file 4 — Additional file 4: Gene ontology and pathway analyses of genes in the CNVRs identified in the present study. (XLSX 21 KB) [file 12864_2014_6636_MOESM4_ESM.xlsx]

## Sheet: Sheet1
Additional file 4. Gene ontology (GO) analyses and KEGG analyses of genes in the identified CNVRs.
Category	Term	Count	%	PValue	Genes	List Total	Pop Hits	Pop Total	Fold Enrichment	Benjamini
GOTERM_BP_FAT	GO:0000075~cell cycle checkpoint	4	2.40964	0.0471069	ENSG00000147889, ENSG00000154473, ENSG00000173559, ENSG00000147883	121	91	13528	4.91436	0.773057
GOTERM_BP_FAT	GO:0001501~skeletal system development	9	5.42169	0.00750976	ENSG00000175879, ENSG00000128713, ENSG00000170166, ENSG00000128714, ENSG00000128652, ENSG00000128710, ENSG00000073282, ENSG00000170178, ENSG00000128709	121	319	13528	3.15428	0.370841
GOTERM_BP_FAT	GO:0002446~neutrophil mediated immunity	2	1.20482	0.0770816	ENSG00000116266, ENSG00000170890	121	9	13528	24.8448	0.83195
GOTERM_BP_FAT	GO:0003002~regionalization	8	4.81928	0.00185751	ENSG00000175879, ENSG00000128713, ENSG00000170166, ENSG00000128714, ENSG00000128652, ENSG00000128710, ENSG00000073282, ENSG00000128709	121	197	13528	4.54017	0.138822
GOTERM_MF_FAT	GO:0003677~DNA binding	31	18.6747	0.012879	ENSG00000175879, ENSG00000128713, ENSG00000128714, ENSG00000102098, ENSG00000128710, ENSG00000188816, ENSG00000143418, ENSG00000188620, ENSG00000174279, ENSG00000170178, ENSG00000152977, ENSG00000102554, ENSG00000147889, ENSG00000156802, ENSG00000171163, ENSG00000140262, ENSG00000198205, ENSG00000173559, ENSG00000188342, ENSG00000070476, ENSG00000164778, ENSG00000128709, ENSG00000170166, ENSG0000…	113	2331	12983	1.52797	0.587161
GOTERM_MF_FAT	GO:0003700~transcription factor activity	24	14.4578	7.7467e-06	ENSG00000175879, ENSG00000128713, ENSG00000128714, ENSG00000102098, ENSG00000128710, ENSG00000188816, ENSG00000070476, ENSG00000143418, ENSG00000188620, ENSG00000164778, ENSG00000170178, ENSG00000128709, ENSG00000174279, ENSG00000102554, ENSG00000152977, ENSG00000147889, ENSG00000170166, ENSG00000165659, ENSG00000128652, ENSG00000156802, ENSG00000073282, ENSG00000198205, ENSG00000140262, ENSG0000…	113	975	12983	2.82816	0.00211262
GOTERM_MF_FAT	GO:0003702~RNA polymerase II transcription factor activity	6	3.61446	0.0600064	ENSG00000102554, ENSG00000128710, ENSG00000188342, ENSG00000140262, ENSG00000134138, ENSG00000128709	113	244	12983	2.82526	0.846966
GOTERM_MF_FAT	GO:0003846~2-acylglycerol O-acyltransferase activity	2	1.20482	0.0424019	ENSG00000166391, ENSG00000062282	113	5	12983	45.9575	0.860736
GOTERM_MF_FAT	GO:0004861~cyclin-dependent protein kinase inhibitor activity	2	1.20482	0.0830213	ENSG00000147889, ENSG00000147883	113	10	12983	22.9788	0.906156
GOTERM_MF_FAT	GO:0004966~galanin receptor activity	2	1.20482	0.0256593	ENSG00000182687, ENSG00000128310	113	3	12983	76.5959	0.758114
GOTERM_MF_FAT	GO:0005509~calcium ion binding	14	8.43373	0.0527682	ENSG00000136542, ENSG00000204969, ENSG00000204965, ENSG00000204967, ENSG00000081842, ENSG00000204961, ENSG00000170890, ENSG00000204963, ENSG00000204962, ENSG00000204970, ENSG00000176542, ENSG00000110848, ENSG00000144668, ENSG00000148204, ENSG00000198732	113	919	12983	1.75029	0.842758
GOTERM_CC_FAT	GO:0005730~nucleolus	11	6.62651	0.0671156	ENSG00000167881, ENSG00000121957, ENSG00000147889, ENSG00000154473, ENSG00000169375, ENSG00000114767, ENSG00000197879, ENSG00000183878, ENSG00000066422, ENSG00000134138, ENSG00000147050	108	698	12782	1.86514	0.749058
GOTERM_CC_FAT	GO:0005768~endosome	7	4.21687	0.0488171	ENSG00000158485, ENSG00000158477, ENSG00000158488, ENSG00000115165, ENSG00000143393, ENSG00000158473, ENSG00000158481	108	315	12782	2.63004	0.669331
GOTERM_CC_FAT	GO:0005886~plasma membrane	46	27.7108	0.00381568	ENSG00000158485, ENSG00000183230, ENSG00000182687, ENSG00000158488, ENSG00000113946, ENSG00000213906, ENSG00000183873, ENSG00000143105, ENSG00000204970, ENSG00000116266, ENSG00000160293, ENSG00000160255, ENSG00000124785, ENSG00000182771, ENSG00000197879, ENSG00000105808, ENSG00000158481, ENSG00000105963, ENSG00000221866, ENSG00000158477, ENSG00000151208, ENSG00000164010, ENSG00000204969, ENSG0000…	108	3777	12782	1.4414	0.223991
GOTERM_CC_FAT	GO:0005887~integral to plasma membrane	20	12.0482	0.00429951	ENSG00000158477, ENSG00000158488, ENSG00000204969, ENSG00000213906, ENSG00000163347, ENSG00000183873, ENSG00000204965, ENSG00000081842, ENSG00000204967, ENSG00000143105, ENSG00000204963, ENSG00000204962, ENSG00000204970, ENSG00000211689, ENSG00000160255, ENSG00000110848, ENSG00000137642, ENSG00000144668, ENSG00000106804, ENSG00000158473, ENSG00000158481	108	1188	12782	1.99246	0.192944
GOTERM_CC_FAT	GO:0005911~cell-cell junction	6	3.61446	0.0216534	ENSG00000151208, ENSG00000183230, ENSG00000113946, ENSG00000116117, ENSG00000183873, ENSG00000163347	108	190	12782	3.73743	0.463312
GOTERM_BP_FAT	GO:0006644~phospholipid metabolic process	5	3.01205	0.0887636	ENSG00000182687, ENSG00000138018, ENSG00000143393, ENSG00000143398, ENSG00000170890	121	190	13528	2.94215	0.840027
GOTERM_BP_FAT	GO:0006650~glycerophospholipid metabolic process	4	2.40964	0.0874615	ENSG00000182687, ENSG00000143393, ENSG00000143398, ENSG00000170890	121	118	13528	3.78989	0.846701
GOTERM_BP_FAT	GO:0006935~chemotaxis	5	3.01205	0.0540287	ENSG00000160255, ENSG00000213906, ENSG00000106804, ENSG00000124205, ENSG00000170890	121	160	13528	3.4938	0.791688
GOTERM_BP_FAT	GO:0007155~cell adhesion	17	10.241	0.000451068	ENSG00000183230, ENSG00000151208, ENSG00000204969, ENSG00000113946, ENSG00000169756, ENSG00000163347, ENSG00000204965, ENSG00000081842, ENSG00000204967, ENSG00000204961, ENSG00000204963, ENSG00000204962, ENSG00000116266, ENSG00000204970, ENSG00000109927, ENSG00000160255, ENSG00000144668, ENSG00000182667	121	700	13528	2.71518	0.0899853
GOTERM_BP_FAT	GO:0007156~homophilic cell adhesion	7	4.21687	0.00109034	ENSG00000204970, ENSG00000204969, ENSG00000204965, ENSG00000204967, ENSG00000081842, ENSG00000204961, ENSG00000204963, ENSG00000204962	121	131	13528	5.97413	0.107745
GOTERM_BP_FAT	GO:0007389~pattern specification process	10	6.0241	0.000616154	ENSG00000152977, ENSG00000175879, ENSG00000128713, ENSG00000170166, ENSG00000128714, ENSG00000128652, ENSG00000128710, ENSG00000073282, ENSG00000170178, ENSG00000128709	121	267	13528	4.18733	0.0879052
GOTERM_BP_FAT	GO:0007568~aging	4	2.40964	0.0743192	ENSG00000147889, ENSG00000120833, ENSG00000169756, ENSG00000073282	121	110	13528	4.06551	0.833599
GOTERM_BP_FAT	GO:0007569~cell aging	3	1.80723	0.0344515	ENSG00000147889, ENSG00000169756, ENSG00000073282	121	33	13528	10.1638	0.742545
GOTERM_BP_FAT	GO:0007610~behavior	10	6.0241	0.0236548	ENSG00000152977, ENSG00000182687, ENSG00000160255, ENSG00000128710, ENSG00000213906, ENSG00000106804, ENSG00000128310, ENSG00000124205, ENSG00000128709, ENSG00000170890	121	469	13528	2.38383	0.662999
GOTERM_BP_FAT	GO:0007626~locomotory behavior	7	4.21687	0.0352165	ENSG00000160255, ENSG00000128710, ENSG00000213906, ENSG00000106804, ENSG00000124205, ENSG00000128709, ENSG00000170890	121	274	13528	2.85625	0.72525
GOTERM_BP_FAT	GO:0008610~lipid biosynthetic process	7	4.21687	0.0677048	ENSG00000166391, ENSG00000062282, ENSG00000138018, ENSG00000143418, ENSG00000113494, ENSG00000143393, ENSG00000170890	121	323	13528	2.42295	0.832512
GOTERM_BP_FAT	GO:0009792~embryonic development ending in birth or egg hatching	7	4.21687	0.0768086	ENSG00000170166, ENSG00000107404, ENSG00000128652, ENSG00000128710, ENSG00000106804, ENSG00000169756, ENSG00000128709	121	334	13528	2.34315	0.837251
GOTERM_BP_FAT	GO:0009952~anterior/posterior pattern formation	7	4.21687	0.0015347	ENSG00000175879, ENSG00000128713, ENSG00000170166, ENSG00000128714, ENSG00000128652, ENSG00000128710, ENSG00000128709	121	140	13528	5.59008	0.125191
GOTERM_BP_FAT	GO:0009954~proximal/distal pattern formation	4	2.40964	0.00105899	ENSG00000128713, ENSG00000128710, ENSG00000073282, ENSG00000128709	121	23	13528	19.4438	0.115759
GOTERM_CC_FAT	GO:0010008~endosome membrane	4	2.40964	0.0120294	ENSG00000158485, ENSG00000158477, ENSG00000158473, ENSG00000158481	108	57	12782	8.30539	0.330614
GOTERM_BP_FAT	GO:0010628~positive regulation of gene expression	10	6.0241	0.073248	ENSG00000102554, ENSG00000128714, ENSG00000128710, ENSG00000188342, ENSG00000070476, ENSG00000073282, ENSG00000198205, ENSG00000134138, ENSG00000128709, ENSG00000170890	121	581	13528	1.9243	0.842552
GOTERM_BP_FAT	GO:0016337~cell-cell adhesion	14	8.43373	1.0006e-06	ENSG00000183230, ENSG00000151208, ENSG00000204969, ENSG00000113946, ENSG00000169756, ENSG00000163347, ENSG00000204965, ENSG00000204967, ENSG00000081842, ENSG00000204961, ENSG00000204963, ENSG00000204962, ENSG00000116266, ENSG00000204970, ENSG00000160255	121	276	13528	5.6711	0.00104508
GOTERM_BP_FAT	GO:0019220~regulation of phosphate metabolic process	9	5.42169	0.066717	ENSG00000147889, ENSG00000160293, ENSG00000107404, ENSG00000160255, ENSG00000106804, ENSG00000124205, ENSG00000113494, ENSG00000147883, ENSG00000170890	121	485	13528	2.07467	0.835336
GOTERM_BP_FAT	GO:0019432~triglyceride biosynthetic process	2	1.20482	0.0770816	ENSG00000166391, ENSG00000062282	121	9	13528	24.8448	0.83195
GOTERM_BP_FAT	GO:0019751~polyol metabolic process	3	1.80723	0.0489052	ENSG00000182687, ENSG00000166391, ENSG00000062282	121	40	13528	8.38512	0.766716
GOTERM_BP_FAT	GO:0019882~antigen processing and presentation	5	3.01205	0.00631377	ENSG00000158485, ENSG00000158477, ENSG00000158488, ENSG00000158473, ENSG00000158481	121	83	13528	6.73504	0.338785
GOTERM_BP_FAT	GO:0022610~biological adhesion	17	10.241	0.00045818	ENSG00000183230, ENSG00000151208, ENSG00000204969, ENSG00000113946, ENSG00000169756, ENSG00000163347, ENSG00000204965, ENSG00000081842, ENSG00000204967, ENSG00000204961, ENSG00000204963, ENSG00000204962, ENSG00000116266, ENSG00000204970, ENSG00000109927, ENSG00000160255, ENSG00000144668, ENSG00000182667	121	701	13528	2.71131	0.0767157
GOTERM_CC_FAT	GO:0030054~cell junction	9	5.42169	0.0687662	ENSG00000151208, ENSG00000183230, ENSG00000113946, ENSG00000116117, ENSG00000169756, ENSG00000182771, ENSG00000079841, ENSG00000183873, ENSG00000163347	108	518	12782	2.05631	0.724422
GOTERM_BP_FAT	GO:0030182~neuron differentiation	8	4.81928	0.0947084	ENSG00000182687, ENSG00000107404, ENSG00000040608, ENSG00000128710, ENSG00000164778, ENSG00000124205, ENSG00000182667, ENSG00000128709	121	438	13528	2.04204	0.843814
GOTERM_BP_FAT	GO:0030326~embryonic limb morphogenesis	6	3.61446	0.00104543	ENSG00000128713, ENSG00000128714, ENSG00000128710, ENSG00000073282, ENSG00000170178, ENSG00000128709	121	87	13528	7.71046	0.127708
GOTERM_MF_FAT	GO:0030528~transcription regulator activity	27	16.2651	0.000399785	ENSG00000128713, ENSG00000175879, ENSG00000128714, ENSG00000102098, ENSG00000128710, ENSG00000188816, ENSG00000143418, ENSG00000188620, ENSG00000174279, ENSG00000170178, ENSG00000102554, ENSG00000152977, ENSG00000147889, ENSG00000156802, ENSG00000140262, ENSG00000198205, ENSG00000188342, ENSG00000070476, ENSG00000164778, ENSG00000128709, ENSG00000170166, ENSG00000176542, ENSG00000165659, ENSG0000…	113	1512	12983	2.05168	0.0357336
GOTERM_BP_FAT	GO:0030593~neutrophil chemotaxis	3	1.80723	0.0108808	ENSG00000160255, ENSG00000124205, ENSG00000170890	121	18	13528	18.6336	0.452133
GOTERM_BP_FAT	GO:0030595~leukocyte chemotaxis	3	1.80723	0.042476	ENSG00000160255, ENSG00000124205, ENSG00000170890	121	37	13528	9.065	0.768495
GOTERM_BP_FAT	GO:0030850~prostate gland development	2	1.20482	0.0933938	ENSG00000128714, ENSG00000073282	121	11	13528	20.3276	0.844778
GOTERM_BP_FAT	GO:0030856~regulation of epithelial cell differentiation	3	1.80723	0.027104	ENSG00000073282, ENSG00000113494, ENSG00000147883	121	29	13528	11.5657	0.697732
GOTERM_CC_FAT	GO:0031224~intrinsic to membrane	54	32.5301	0.0986773	ENSG00000182687, ENSG00000113946, ENSG00000213906, ENSG00000143418, ENSG00000143105, ENSG00000156162, ENSG00000204970, ENSG00000160255, ENSG00000062282, ENSG00000124785, ENSG00000182771, ENSG00000204969, ENSG00000169371, ENSG00000204965, ENSG00000169758, ENSG00000204967, ENSG00000204961, ENSG00000204963, ENSG00000204962, ENSG00000109927, ENSG00000078098, ENSG00000013364, ENSG00000211689, ENSG0000…	108	5485	12782	1.16518	0.821448
GOTERM_CC_FAT	GO:0031226~intrinsic to plasma membrane	20	12.0482	0.00547903	ENSG00000158477, ENSG00000158488, ENSG00000204969, ENSG00000213906, ENSG00000163347, ENSG00000183873, ENSG00000204965, ENSG00000081842, ENSG00000204967, ENSG00000143105, ENSG00000204963, ENSG00000204962, ENSG00000204970, ENSG00000211689, ENSG00000160255, ENSG00000110848, ENSG00000137642, ENSG00000144668, ENSG00000106804, ENSG00000158473, ENSG00000158481	108	1215	12782	1.94818	0.196409
GOTERM_BP_FAT	GO:0035107~appendage morphogenesis	7	4.21687	0.00024593	ENSG00000128713, ENSG00000128714, ENSG00000128710, ENSG00000073282, ENSG00000170178, ENSG00000128709, ENSG00000174279	121	99	13528	7.90517	0.120599
GOTERM_BP_FAT	GO:0035108~limb morphogenesis	7	4.21687	0.00024593	ENSG00000128713, ENSG00000128714, ENSG00000128710, ENSG00000073282, ENSG00000170178, ENSG00000128709, ENSG00000174279	121	99	13528	7.90517	0.120599
GOTERM_BP_FAT	GO:0035113~embryonic appendage morphogenesis	6	3.61446	0.00104543	ENSG00000128713, ENSG00000128714, ENSG00000128710, ENSG00000073282, ENSG00000170178, ENSG00000128709	121	87	13528	7.71046	0.127708
GOTERM_BP_FAT	GO:0042325~regulation of phosphorylation	9	5.42169	0.0553893	ENSG00000147889, ENSG00000160293, ENSG00000107404, ENSG00000160255, ENSG00000106804, ENSG00000124205, ENSG00000113494, ENSG00000147883, ENSG00000170890	121	466	13528	2.15926	0.791333
GOTERM_BP_FAT	GO:0042330~taxis	5	3.01205	0.0540287	ENSG00000160255, ENSG00000213906, ENSG00000106804, ENSG00000124205, ENSG00000170890	121	160	13528	3.4938	0.791688
GOTERM_BP_FAT	GO:0042472~inner ear morphogenesis	3	1.80723	0.0882148	ENSG00000152977, ENSG00000188816, ENSG00000188620	121	56	13528	5.98937	0.843687
GOTERM_CC_FAT	GO:0042611~MHC protein complex	4	2.40964	0.0120294	ENSG00000158485, ENSG00000158477, ENSG00000158473, ENSG00000158481	108	57	12782	8.30539	0.330614
GOTERM_CC_FAT	GO:0042612~MHC class I protein complex	4	2.40964	0.00160449	ENSG00000158485, ENSG00000158477, ENSG00000158473, ENSG00000158481	108	28	12782	16.9074	0.273524
GOTERM_BP_FAT	GO:0042733~embryonic digit morphogenesis	3	1.80723	0.0204922	ENSG00000128713, ENSG00000128714, ENSG00000170178	121	25	13528	13.4162	0.625998
GOTERM_BP_FAT	GO:0043009~chordate embryonic development	7	4.21687	0.0742596	ENSG00000170166, ENSG00000107404, ENSG00000128652, ENSG00000128710, ENSG00000106804, ENSG00000169756, ENSG00000128709	121	331	13528	2.36439	0.84
GOTERM_BP_FAT	GO:0043549~regulation of kinase activity	8	4.81928	0.0396785	ENSG00000147889, ENSG00000160293, ENSG00000107404, ENSG00000106804, ENSG00000124205, ENSG00000113494, ENSG00000147883, ENSG00000170890	121	357	13528	2.50536	0.75593
GOTERM_MF_FAT	GO:0043565~sequence-specific DNA binding	16	9.63855	0.00021898	ENSG00000175879, ENSG00000128713, ENSG00000128714, ENSG00000128710, ENSG00000188816, ENSG00000143418, ENSG00000188620, ENSG00000164778, ENSG00000174279, ENSG00000128709, ENSG00000170178, ENSG00000170166, ENSG00000128652, ENSG00000073282, ENSG00000140262, ENSG00000134138	113	607	12983	3.0285	0.0294516
GOTERM_CC_FAT	GO:0044440~endosomal part	4	2.40964	0.0120294	ENSG00000158485, ENSG00000158477, ENSG00000158473, ENSG00000158481	108	57	12782	8.30539	0.330614
GOTERM_CC_FAT	GO:0044459~plasma membrane part	31	18.6747	0.00356661	ENSG00000158485, ENSG00000183230, ENSG00000158488, ENSG00000113946, ENSG00000213906, ENSG00000183873, ENSG00000143105, ENSG00000116266, ENSG00000204970, ENSG00000160255, ENSG00000182771, ENSG00000197879, ENSG00000158481, ENSG00000158477, ENSG00000151208, ENSG00000204969, ENSG00000116117, ENSG00000169756, ENSG00000204965, ENSG00000163347, ENSG00000081842, ENSG00000204967, ENSG00000204963, ENSG0000…	108	2203	12782	1.66541	0.299185
GOTERM_BP_FAT	GO:0045449~regulation of transcription	31	18.6747	0.0706362	ENSG00000175879, ENSG00000128713, ENSG00000128714, ENSG00000102098, ENSG00000128710, ENSG00000188816, ENSG00000143418, ENSG00000188620, ENSG00000174279, ENSG00000170178, ENSG00000102554, ENSG00000198455, ENSG00000147889, ENSG00000101158, ENSG00000156802, ENSG00000171163, ENSG00000140262, ENSG00000198205, ENSG00000188342, ENSG00000070476, ENSG00000164778, ENSG00000128709, ENSG00000170890, ENSG0000…	121	2601	13528	1.33251	0.838404
GOTERM_BP_FAT	GO:0045859~regulation of protein kinase activity	7	4.21687	0.086577	ENSG00000147889, ENSG00000107404, ENSG00000106804, ENSG00000124205, ENSG00000113494, ENSG00000147883, ENSG00000170890	121	345	13528	2.26844	0.849324
GOTERM_BP_FAT	GO:0045941~positive regulation of transcription	10	6.0241	0.0632688	ENSG00000102554, ENSG00000128714, ENSG00000128710, ENSG00000188342, ENSG00000070476, ENSG00000073282, ENSG00000198205, ENSG00000134138, ENSG00000128709, ENSG00000170890	121	564	13528	1.9823	0.826449
GOTERM_BP_FAT	GO:0046486~glycerolipid metabolic process	6	3.61446	0.0146516	ENSG00000182687, ENSG00000166391, ENSG00000062282, ENSG00000143393, ENSG00000143398, ENSG00000170890	121	162	13528	4.1408	0.520248
GOTERM_BP_FAT	GO:0046488~phosphatidylinositol metabolic process	3	1.80723	0.00972782	ENSG00000182687, ENSG00000143393, ENSG00000143398	121	17	13528	19.7297	0.43307
GOTERM_CC_FAT	GO:0046930~pore complex	4	2.40964	0.0453781	ENSG00000013364, ENSG00000106804, ENSG00000169371, ENSG00000197879	108	95	12782	4.98324	0.685003
GOTERM_BP_FAT	GO:0048562~embryonic organ morphogenesis	7	4.21687	0.00117923	ENSG00000152977, ENSG00000170166, ENSG00000128652, ENSG00000128710, ENSG00000188816, ENSG00000188620, ENSG00000128709	121	133	13528	5.8843	0.106039
GOTERM_BP_FAT	GO:0048568~embryonic organ development	7	4.21687	0.00428669	ENSG00000152977, ENSG00000170166, ENSG00000128652, ENSG00000128710, ENSG00000188816, ENSG00000188620, ENSG00000128709	121	172	13528	4.55007	0.258649
GOTERM_BP_FAT	GO:0048598~embryonic morphogenesis	11	6.62651	0.000401416	ENSG00000152977, ENSG00000128713, ENSG00000170166, ENSG00000128714, ENSG00000128652, ENSG00000128710, ENSG00000188816, ENSG00000073282, ENSG00000188620, ENSG00000170178, ENSG00000128709	121	307	13528	4.00592	0.0995773
GOTERM_BP_FAT	GO:0048666~neuron development	7	4.21687	0.0811668	ENSG00000182687, ENSG00000107404, ENSG00000040608, ENSG00000128710, ENSG00000164778, ENSG00000182667, ENSG00000128709	121	339	13528	2.30859	0.841645
GOTERM_BP_FAT	GO:0048704~embryonic skeletal system morphogenesis	4	2.40964	0.0140672	ENSG00000170166, ENSG00000128652, ENSG00000128710, ENSG00000128709	121	57	13528	7.84573	0.522997
GOTERM_BP_FAT	GO:0048705~skeletal system morphogenesis	6	3.61446	0.0031858	ENSG00000175879, ENSG00000128713, ENSG00000170166, ENSG00000128652, ENSG00000128710, ENSG00000128709	121	112	13528	5.98937	0.211937
GOTERM_BP_FAT	GO:0048706~embryonic skeletal system development	4	2.40964	0.030978	ENSG00000170166, ENSG00000128652, ENSG00000128710, ENSG00000128709	121	77	13528	5.80788	0.731622
GOTERM_BP_FAT	GO:0048732~gland development	5	3.01205	0.0320875	ENSG00000128714, ENSG00000128652, ENSG00000073282, ENSG00000113494, ENSG00000128709	121	135	13528	4.1408	0.7304
GOTERM_BP_FAT	GO:0048736~appendage development	7	4.21687	0.000304926	ENSG00000128713, ENSG00000128714, ENSG00000128710, ENSG00000073282, ENSG00000170178, ENSG00000128709, ENSG00000174279	121	103	13528	7.59817	0.100784
GOTERM_BP_FAT	GO:0048934~peripheral nervous system neuron differentiation	2	1.20482	0.0435789	ENSG00000128710, ENSG00000128709	121	5	13528	44.7207	0.766614
GOTERM_BP_FAT	GO:0048935~peripheral nervous system neuron development	2	1.20482	0.0350165	ENSG00000128710, ENSG00000128709	121	4	13528	55.9008	0.7356
GOTERM_BP_FAT	GO:0050900~leukocyte migration	3	1.80723	0.0909111	ENSG00000160255, ENSG00000124205, ENSG00000170890	121	57	13528	5.8843	0.841891
GOTERM_BP_FAT	GO:0051048~negative regulation of secretion	3	1.80723	0.0855433	ENSG00000116266, ENSG00000124205, ENSG00000129158	121	55	13528	6.09827	0.851494
GOTERM_BP_FAT	GO:0051174~regulation of phosphorus metabolic process	9	5.42169	0.066717	ENSG00000147889, ENSG00000160293, ENSG00000107404, ENSG00000160255, ENSG00000106804, ENSG00000124205, ENSG00000113494, ENSG00000147883, ENSG00000170890	121	485	13528	2.07467	0.835336
GOTERM_BP_FAT	GO:0051338~regulation of transferase activity	8	4.81928	0.0476932	ENSG00000147889, ENSG00000160293, ENSG00000107404, ENSG00000106804, ENSG00000124205, ENSG00000113494, ENSG00000147883, ENSG00000170890	121	372	13528	2.40434	0.767545
GOTERM_BP_FAT	GO:0060173~limb development	7	4.21687	0.000304926	ENSG00000128713, ENSG00000128714, ENSG00000128710, ENSG00000073282, ENSG00000170178, ENSG00000128709, ENSG00000174279	121	103	13528	7.59817	0.100784
GOTERM_BP_FAT	GO:0060326~cell chemotaxis	3	1.80723	0.0467247	ENSG00000160255, ENSG00000124205, ENSG00000170890	121	39	13528	8.60013	0.780257
GOTERM_BP_FAT	GO:0060537~muscle tissue development	4	2.40964	0.0997069	ENSG00000107404, ENSG00000128710, ENSG00000073282, ENSG00000128709	121	125	13528	3.57765	0.854218
GOTERM_MF_FAT	GO:0070742~C2H2 zinc finger domain binding	2	1.20482	0.050666	ENSG00000070476, ENSG00000198205	113	6	12983	38.2979	0.868374
KEGG_PATHWAY	hsa04514:Cell adhesion molecules (CAMs)	4	2.40964	0.0794299	ENSG00000113946, ENSG00000160255, ENSG00000144668, ENSG00000163347	40	132	5085	3.85227	0.877132
KEGG_PATHWAY	hsa04640:Hematopoietic cell lineage	5	3.01205	0.00399577	ENSG00000158485, ENSG00000158477, ENSG00000158488, ENSG00000158473, ENSG00000158481	40	86	5085	7.39099	0.262351
KEGG_PATHWAY	hsa04670:Leukocyte transendothelial migration	5	3.01205	0.0121176	ENSG00000160293, ENSG00000183230, ENSG00000113946, ENSG00000160255, ENSG00000163347	40	118	5085	5.38665	0.370784
