# Supplementary material for: Identification and functional characterization of copy number variations in diverse chicken breeds
Source: BMC Genomics. 2014 Oct 25;15(1):934. doi: 10.1186/1471-2164-15-934 (PMC4226851; doi:10.1186/1471-2164-15-934)
Supplement: Supplementary file 5 — Additional file 5: Previously reported QTLs that overlapped with the CNVRs identified in the present study. (XLSX 149 KB) [file 12864_2014_6636_MOESM5_ESM.xlsx]

## Sheet: sheet1
Additional file 5. Previously reported QTLs overlapped with identified CNVRs
QTL					CNVR
Chr	Start	End	QTL length	Trait	CNVR #	Chr	Start	End
7	0	1000	1001	Contrafreeloading QTL (2133)	150	7	69	11308
16	0	1314	1315	Antibody titer to SRBC antigen QTL (14412)	54	16	292	19767
16	0	12314	12315	Antibody titer to LPS antigen QTL (14620)	54	16	292	19767
16	0	12314	12315	Antibody response to NDV (Newcastle disease virus) QTL (14621)	54	16	292	19767
15	10361050	10395640	34591	Body weight (21 days) QTL (6994)	53	15	10324346	10367038
15	10361050	10395640	34591	Carcass weight QTL (9726)	53	15	10324346	10367038
9	11386854	11425332	38479	Residual feed intake QTL (6732)	172	9	11345376	11429698
9	11386854	11425332	38479	Feather length, tail QTL (19654)	172	9	11345376	11429698
9	11406093	11444571	38479	Liver percentage QTL (2216)	172	9	11345376	11429698
3	104635363	104702614	67252	Cecal bacterial burden after challenge with Salmonella T QTL (16736)	124	3	104624040	104646845
1	151411891	151482075	70185	Body weight (28 days) QTL (1840)	25	1	151426244	151542592
1	151411891	151482075	70185	Bone mineral content QTL (9184)	25	1	151426244	151542592
1	151411891	151482075	70185	Growth (14-28 days) QTL (12516)	25	1	151426244	151542592
1	151446983	151517167	70185	Abdominal fat weight QTL (6964)	25	1	151426244	151542592
16	130782	535270	404489	Cloacal bacterial burden after challenge with Salmonella E QTL (2350)	55	16	219144	496738
16	130782	535270	404489	Antibody response to SRBC antigen QTL (2351)	55	16	219144	496738
16	130782	535270	404489	Antibody response to SRBC antigen QTL (2352)	55	16	219144	496738
16	130782	535270	404489	Antibody response to MB antigen QTL (2353)	55	16	219144	496738
1	78441480	78954835	513356	Growth (1-8 days) QTL (9489)	11	1	78688320	78708644
2	7427878	7951419	523542	Shank length QTL (19296)	70	2	7823072	7890512
2	7434125	7957666	523542	Wing weight QTL (19294)	70	2	7823072	7890512
2	7434125	7957666	523542	Shank circumference QTL (19295)	70	2	7823072	7890512
2	7440372	7963913	523542	Breast muscle percentage QTL (19278)	70	2	7823072	7890512
2	7449743	7973284	523542	Breast muscle percentage QTL (19275)	70	2	7823072	7890512
2	7455990	7979531	523542	Drumstick and thigh weight QTL (19290)	70	2	7823072	7890512
2	7455990	7979531	523542	Drumstick and thigh muscle weight QTL (19291)	70	2	7823072	7890512
2	7455990	7979531	523542	Breast muscle weight QTL (19292)	70	2	7823072	7890512
2	7455990	7979531	523542	Shank circumference QTL (19293)	70	2	7823072	7890512
1	154977434	155535308	557875	Marek's disease-related traits QTL (17340)	27	1	155273271	155295736
13	17040734	17760035	719302	Body weight QTL (2305)	49	13	17237874	17267460
13	17040734	17760035	719302	Abdominal fat weight QTL (12441)	49	13	17237874	17267460
2	84007585	84944650	937066	Egg shell color QTL (1914)	79	2	84055697	84093141
2	84007585	84944650	937066	Egg shell color QTL (1914)	80	2	84704637	84713931
2	84007585	84944650	937066	Egg shell color QTL (1914)	81	2	84743017	84804405
15	9216269	10378345	1162077	Feather pecking QTL (2341)	52	15	9373102	9382852
15	9216269	10378345	1162077	Feather pecking QTL (2341)	53	15	10324346	10367038
3	105996742	107399359	1402618	Abdominal fat weight QTL (12479)	126	3	106654063	106677417
13	16192648	17760035	1567388	Carcass weight QTL (17115)	49	13	17237874	17267460
19	3725537	5401671	1676135	Abdominal fat weight QTL (9452)	65	19	4159741	4174025
19	3725537	5401671	1676135	Abdominal fat weight QTL (9452)	66	19	5229892	5245193
1	192201729	194069974	1868246	Body weight (35 days) QTL (12375)	33	1	193911504	194008625
1	192201729	194069974	1868246	Body weight (42 days) QTL (12376)	33	1	193911504	194008625
1	192201729	194069974	1868246	Body weight (49 days) QTL (12377)	33	1	193911504	194008625
1	192201729	194069974	1868246	Body weight (56 days) QTL (12378)	33	1	193911504	194008625
1	192201729	194069974	1868246	Body weight (56 days) QTL (12379)	33	1	193911504	194008625
1	192201729	194069974	1868246	Body weight (63 days) QTL (12380)	33	1	193911504	194008625
1	192201729	194069974	1868246	Body weight (63 days) QTL (12381)	33	1	193911504	194008625
1	192201729	194069974	1868246	Body weight (70 days) QTL (12382)	33	1	193911504	194008625
1	192201729	194069974	1868246	Body weight (70 days) QTL (12383)	33	1	193911504	194008625
1	192201729	194069974	1868246	Body weight (77 days) QTL (12384)	33	1	193911504	194008625
1	192201729	194069974	1868246	Body weight (77 days) QTL (12385)	33	1	193911504	194008625
1	192201729	194069974	1868246	Body weight (84 days) QTL (12386)	33	1	193911504	194008625
1	192201729	194069974	1868246	Body weight (84 days) QTL (12387)	33	1	193911504	194008625
1	192201729	194069974	1868246	Carcass weight QTL (12388)	33	1	193911504	194008625
1	192201729	194069974	1868246	Carcass weight QTL (12389)	33	1	193911504	194008625
1	192201729	194069974	1868246	Body weight (hatch) QTL (13584)	33	1	193911504	194008625
1	192201729	194069974	1868246	Body weight (28 days) QTL (13585)	33	1	193911504	194008625
1	192201729	194069974	1868246	Abdominal fat weight QTL (13586)	33	1	193911504	194008625
1	192201729	194069974	1868246	Abdominal fat weight QTL (13587)	33	1	193911504	194008625
1	192201729	194069974	1868246	Cholesterol level QTL (13588)	33	1	193911504	194008625
1	192201729	194069974	1868246	Body weight (hatch) QTL (13589)	33	1	193911504	194008625
1	192201729	194069974	1868246	Body weight (28 days) QTL (13590)	33	1	193911504	194008625
1	192201729	194069974	1868246	Abdominal fat weight QTL (13591)	33	1	193911504	194008625
1	192201729	194069974	1868246	Intramuscular fat QTL (13592)	33	1	193911504	194008625
1	192201729	194069974	1868246	Body weight QTL (13593)	33	1	193911504	194008625
1	192201729	194069974	1868246	Liver weight QTL (13594)	33	1	193911504	194008625
1	192201729	194069974	1868246	Cholesterol level QTL (13595)	33	1	193911504	194008625
1	192201729	194069974	1868246	LDL cholesterol level QTL (13596)	33	1	193911504	194008625
1	192201729	194069974	1868246	Cingular fat width QTL (13597)	33	1	193911504	194008625
1	192201729	194069974	1868246	Abdominal fat weight QTL (13598)	33	1	193911504	194008625
1	192201729	194069974	1868246	Liver weight QTL (13599)	33	1	193911504	194008625
15	8155675	10378345	2222671	Abdominal fat percentage QTL (9450)	52	15	9373102	9382852
15	8155675	10378345	2222671	Abdominal fat percentage QTL (9450)	53	15	10324346	10367038
15	7982730	10378345	2395616	Antibody response to SRBC antigen QTL (2338)	52	15	9373102	9382852
15	7982730	10378345	2395616	Antibody response to SRBC antigen QTL (2338)	53	15	10324346	10367038
3	105017771	107735615	2717845	Feed conversion ratio QTL (6685)	126	3	106654063	106677417
3	105017771	107735615	2717845	Residual feed intake QTL (6686)	126	3	106654063	106677417
1	150338006	153152661	2814656	Body weight (42 days) QTL (1782)	25	1	151426244	151542592
1	150338006	153152661	2814656	Body weight (42 days) QTL (1782)	26	1	152349532	152362210
1	150338006	153152661	2814656	Body weight (56 days) QTL (1783)	25	1	151426244	151542592
1	150338006	153152661	2814656	Body weight (56 days) QTL (1783)	26	1	152349532	152362210
1	150338006	153152661	2814656	Thigh muscle weight QTL (6855)	25	1	151426244	151542592
1	150338006	153152661	2814656	Thigh muscle weight QTL (6855)	26	1	152349532	152362210
1	150338006	153152661	2814656	Tibia length QTL (9188)	25	1	151426244	151542592
1	150338006	153152661	2814656	Tibia length QTL (9188)	26	1	152349532	152362210
1	150338006	153152661	2814656	Shank weight to length ratio QTL (9189)	25	1	151426244	151542592
1	150338006	153152661	2814656	Shank weight to length ratio QTL (9189)	26	1	152349532	152362210
1	150338006	153152661	2814656	Growth (28-42 days) QTL (12517)	25	1	151426244	151542592
1	150338006	153152661	2814656	Growth (28-42 days) QTL (12517)	26	1	152349532	152362210
1	49948878	52765543	2816666	Body weight (35 days) QTL (3324)	9	1	50888539	50902658
1	49948878	52765543	2816666	Body weight (42 days) QTL (3325)	9	1	50888539	50902658
1	49948878	52765543	2816666	Abdominal fat weight QTL (6806)	9	1	50888539	50902658
1	49948878	52765543	2816666	Carcass weight QTL (12450)	9	1	50888539	50902658
1	49948878	52765543	2816666	Intestine length QTL (12451)	9	1	50888539	50902658
1	49948878	52765543	2816666	Intestine length QTL (12452)	9	1	50888539	50902658
1	49948878	52765543	2816666	Wing weight QTL (12453)	9	1	50888539	50902658
1	49948878	52765543	2816666	Abdominal fat weight QTL (12478)	9	1	50888539	50902658
24	3327484	6323281	2995798	Tibia length QTL (9181)	101	24	3484617	3512275
24	3327484	6323281	2995798	Tibia length QTL (9181)	102	24	3544877	3561925
1	77579163	80638488	3059326	Growth (post-challenge) QTL (9110)	11	1	78688320	78708644
1	77579163	80638488	3059326	Plasma coloration QTL (9111)	11	1	78688320	78708644
15	7173361	10378345	3204985	Corticosterone response QTL (2342)	52	15	9373102	9382852
15	7173361	10378345	3204985	Corticosterone response QTL (2342)	53	15	10324346	10367038
15	7173361	10378345	3204985	Carcass fat content, dry matter basis QTL (17121)	52	15	9373102	9382852
15	7173361	10378345	3204985	Carcass fat content, dry matter basis QTL (17121)	53	15	10324346	10367038
15	7173361	10378345	3204985	Carcass fat content QTL (17122)	52	15	9373102	9382852
15	7173361	10378345	3204985	Carcass fat content QTL (17122)	53	15	10324346	10367038
15	7173361	10378345	3204985	Carcass protein content, dry matter basis QTL (17123)	52	15	9373102	9382852
15	7173361	10378345	3204985	Carcass protein content, dry matter basis QTL (17123)	53	15	10324346	10367038
7	7109377	10345107	3235731	Abdominal fat weight QTL (2138)	152	7	7182212	7212114
7	7109377	10345107	3235731	Abdominal fat weight QTL (2138)	153	7	7629364	7641445
1	49948878	53187445	3238568	Thigh muscle weight QTL (1798)	9	1	50888539	50902658
1	49948878	53187445	3238568	Femur weight QTL (9320)	9	1	50888539	50902658
1	49948878	53187445	3238568	Tibia weight QTL (9325)	9	1	50888539	50902658
1	49948878	53187445	3238568	Shank growth QTL (11802)	9	1	50888539	50902658
1	49948878	53187445	3238568	Body weight (day of first egg) QTL (14462)	9	1	50888539	50902658
1	49948878	53187445	3238568	Body weight (day of first egg) QTL (14467)	9	1	50888539	50902658
1	49948878	53187445	3238568	Body slope length QTL (16723)	9	1	50888539	50902658
4	52627547	56100505	3472959	Marek's disease-related traits QTL (4596)	131	4	56019868	56044694
15	3681567	7173361	3491795	Abdominal fat weight QTL (2337)	51	15	4034130	4069282
15	3681567	7173361	3491795	Abdominal fat percentage QTL (2339)	51	15	4034130	4069282
15	3681567	7173361	3491795	Abdominal fat percentage QTL (2340)	51	15	4034130	4069282
15	3681567	7173361	3491795	Drumstick and thigh percentage QTL (15586)	51	15	4034130	4069282
3	101991467	105543254	3551788	Tibia area QTL (1985)	124	3	104624040	104646845
3	101991467	105543254	3551788	Tibia area QTL (1985)	125	3	104823070	104841021
3	101991467	105543254	3551788	Tibia length QTL (1986)	124	3	104624040	104646845
3	101991467	105543254	3551788	Tibia length QTL (1986)	125	3	104823070	104841021
15	9092621	12656803	3564183	Growth (105-119 days) QTL (14429)	52	15	9373102	9382852
15	9092621	12656803	3564183	Growth (105-119 days) QTL (14429)	53	15	10324346	10367038
9	0	3598967	3598968	Antibody titer to LPS antigen QTL (16627)	170	9	3416030	3480901
2	96228548	100127095	3898548	Carcass weight QTL (9950)	84	2	99744127	99772205
2	96228548	100127095	3898548	Breast muscle weight QTL (9952)	84	2	99744127	99772205
2	96228548	100127095	3898548	Body weight (55 days) QTL (9956)	84	2	99744127	99772205
2	101496370	105477746	3981377	Body weight QTL (1921)	85	2	102385045	102397594
2	101496370	105477746	3981377	Body weight QTL (1922)	85	2	102385045	102397594
2	101496370	105477746	3981377	Growth (post-challenge) QTL (9113)	85	2	102385045	102397594
1	166072914	170073379	4000466	Abdominal fat percentage QTL (7011)	29	1	167043791	167058171
2	2512752	6558258	4045507	Body weight (21 days) QTL (6967)	69	2	5534563	5583316
8	5289341	9353209	4063869	Tibia width QTL (2179)	166	8	6575810	6591684
8	5289341	9353209	4063869	Tibia width QTL (2179)	167	8	8952911	8980344
24	2223496	6323281	4099786	Egg shell weight QTL (14381)	100	24	3146116	3156466
24	2223496	6323281	4099786	Egg shell weight QTL (14381)	101	24	3484617	3512275
24	2223496	6323281	4099786	Egg shell weight QTL (14381)	102	24	3544877	3561925
3	100573974	105017771	4443798	Body weight (40 days) QTL (6683)	123	3	101043729	101076189
3	100573974	105017771	4443798	Body weight (40 days) QTL (6683)	124	3	104624040	104646845
3	100573974	105017771	4443798	Body weight (40 days) QTL (6683)	125	3	104823070	104841021
3	100573974	105017771	4443798	Residual feed intake QTL (6684)	123	3	101043729	101076189
3	100573974	105017771	4443798	Residual feed intake QTL (6684)	124	3	104624040	104646845
3	100573974	105017771	4443798	Residual feed intake QTL (6684)	125	3	104823070	104841021
13	13307360	17760035	4452676	Feather length, tail QTL (19642)	49	13	17237874	17267460
13	13307360	17760035	4452676	Body weight (42 days) QTL (19661)	49	13	17237874	17267460
3	86749825	91224250	4474426	Antibody titer to LTA antigen QTL (1948)	122	3	91062499	91074855
3	33825933	38306014	4480082	Body weight QTL (1935)	113	3	34660659	34712586
3	33825933	38306014	4480082	Body weight QTL (1936)	113	3	34660659	34712586
3	33825933	38306014	4480082	Body weight QTL (1937)	113	3	34660659	34712586
15	7998416	12656803	4658388	Abdominal fat weight QTL (19474)	52	15	9373102	9382852
15	7998416	12656803	4658388	Abdominal fat weight QTL (19474)	53	15	10324346	10367038
15	7998416	12656803	4658388	Abdominal fat percentage QTL (19475)	52	15	9373102	9382852
15	7998416	12656803	4658388	Abdominal fat percentage QTL (19475)	53	15	10324346	10367038
9	6600609	11320871	4720263	Marek's disease-related traits QTL (4602)	171	9	11285673	11343126
5	28824091	33596345	4772255	Breast muscle weight QTL (6707)	140	5	30496327	30523816
1	75821542	80638488	4816947	Oocyst shedding QTL (9367)	11	1	78688320	78708644
13	12931088	17760035	4828948	Body weight (46 days) QTL (6645)	49	13	17237874	17267460
13	12931088	17760035	4828948	Growth (1-8 days) QTL (6646)	49	13	17237874	17267460
13	12931088	17760035	4828948	Breast muscle weight QTL (6739)	49	13	17237874	17267460
13	12931088	17760035	4828948	Femur bending strength QTL (6774)	49	13	17237874	17267460
13	12931088	17760035	4828948	Femur bending strength QTL (6775)	49	13	17237874	17267460
6	30120060	34951654	4831595	Drumstick weight QTL (2108)	149	6	31007848	31026308
6	30092032	34951654	4859623	Growth (post-challenge) QTL (9119)	149	6	31007848	31026308
1	164704334	169722461	5018128	Carcass weight QTL (7009)	29	1	167043791	167058171
5	54374521	59580361	5205841	Drumstick and thigh weight QTL (17100)	142	5	54552974	54590324
15	2768746	7982730	5213985	Antibody titer to LPS antigen QTL (2336)	51	15	4034130	4069282
2	46001814	51285595	5283782	Feather pecking QTL (1896)	74	2	49256854	49300039
2	46001814	51285595	5283782	Feather pecking QTL (1896)	75	2	49691321	49729942
1	164563966	169862828	5298863	Body weight (84 days) QTL (7008)	29	1	167043791	167058171
8	14359095	19677678	5318584	Antibody titer to LPS antigen QTL (2185)	168	8	15442657	15460307
8	14359095	19677678	5318584	Antibody titer to LPS antigen QTL (2185)	169	8	18660299	18677620
8	14359095	19677678	5318584	Antibody titer to LPS antigen QTL (2186)	168	8	15442657	15460307
8	14359095	19677678	5318584	Antibody titer to LPS antigen QTL (2186)	169	8	18660299	18677620
2	100127095	105477746	5350652	Body weight QTL (1920)	85	2	102385045	102397594
2	100127095	105477746	5350652	Head percentage QTL (15569)	85	2	102385045	102397594
2	5379709	10752678	5372970	Specific gravity QTL (1867)	69	2	5534563	5583316
2	5379709	10752678	5372970	Specific gravity QTL (1867)	70	2	7823072	7890512
2	5379709	10752678	5372970	Body weight (test end) QTL (1869)	69	2	5534563	5583316
2	5379709	10752678	5372970	Body weight (test end) QTL (1869)	70	2	7823072	7890512
1	164704334	170108471	5404138	Body weight (77 days) QTL (7007)	29	1	167043791	167058171
1	164563966	169968104	5404139	Body weight (70 days) QTL (7006)	29	1	167043791	167058171
3	99565206	105017771	5452566	Body weight (21 days) QTL (6845)	123	3	101043729	101076189
3	99565206	105017771	5452566	Body weight (21 days) QTL (6845)	124	3	104624040	104646845
3	99565206	105017771	5452566	Body weight (21 days) QTL (6845)	125	3	104823070	104841021
13	12246360	17760035	5513676	Thigh muscle weight QTL (6741)	49	13	17237874	17267460
13	12246360	17760035	5513676	Thigh meat-to-bone ratio QTL (6742)	49	13	17237874	17267460
13	12246360	17760035	5513676	Drumstick muscle weight QTL (6743)	49	13	17237874	17267460
13	12246340	17760035	5513696	Tibia width QTL (2307)	49	13	17237874	17267460
15	3681567	9216269	5534703	Body weight (35 days) QTL (3355)	51	15	4034130	4069282
5	44820623	50532657	5712035	Egg weight QTL (17071)	141	5	45363478	45428181
4	84464618	90216835	5752218	Egg number QTL (17062)	134	4	85228947	85423958
4	84464618	90216835	5752218	Egg number QTL (17062)	135	4	85944692	85986910
3	99228950	105017771	5788822	Body weight (42 days) QTL (17277)	123	3	101043729	101076189
3	99228950	105017771	5788822	Body weight (42 days) QTL (17277)	124	3	104624040	104646845
3	99228950	105017771	5788822	Body weight (42 days) QTL (17277)	125	3	104823070	104841021
3	99228950	105017771	5788822	Body weight (49 days) QTL (17278)	123	3	101043729	101076189
3	99228950	105017771	5788822	Body weight (49 days) QTL (17278)	124	3	104624040	104646845
3	99228950	105017771	5788822	Body weight (49 days) QTL (17278)	125	3	104823070	104841021
3	99228950	105017771	5788822	Body weight (70 days) QTL (17282)	123	3	101043729	101076189
3	99228950	105017771	5788822	Body weight (70 days) QTL (17282)	124	3	104624040	104646845
3	99228950	105017771	5788822	Body weight (70 days) QTL (17282)	125	3	104823070	104841021
3	99228950	105017771	5788822	Body weight (77 days) QTL (17283)	123	3	101043729	101076189
3	99228950	105017771	5788822	Body weight (77 days) QTL (17283)	124	3	104624040	104646845
3	99228950	105017771	5788822	Body weight (77 days) QTL (17283)	125	3	104823070	104841021
3	99228950	105017771	5788822	Body weight (84 days) QTL (17284)	123	3	101043729	101076189
3	99228950	105017771	5788822	Body weight (84 days) QTL (17284)	124	3	104624040	104646845
3	99228950	105017771	5788822	Body weight (84 days) QTL (17284)	125	3	104823070	104841021
3	99228950	105017771	5788822	Carcass weight QTL (17285)	123	3	101043729	101076189
3	99228950	105017771	5788822	Carcass weight QTL (17285)	124	3	104624040	104646845
3	99228950	105017771	5788822	Carcass weight QTL (17285)	125	3	104823070	104841021
1	94302409	100145785	5843377	Body weight (200 days) QTL (9374)	13	1	94389359	94433090
1	94302409	100145785	5843377	Body weight (200 days) QTL (9374)	14	1	98726387	98739066
7	30327249	36245040	5917792	Humerus width QTL (2174)	161	7	31267471	31285166
7	30327249	36245040	5917792	Humerus width QTL (2174)	162	7	33705987	33715858
7	30327249	36245040	5917792	Humerus width QTL (2174)	163	7	35686836	35716796
7	30327249	36245040	5917792	Body weight (41 days) QTL (7163)	161	7	31267471	31285166
7	30327249	36245040	5917792	Body weight (41 days) QTL (7163)	162	7	33705987	33715858
7	30327249	36245040	5917792	Body weight (41 days) QTL (7163)	163	7	35686836	35716796
7	30327249	36245040	5917792	Shank length QTL (11796)	161	7	31267471	31285166
7	30327249	36245040	5917792	Shank length QTL (11796)	162	7	33705987	33715858
7	30327249	36245040	5917792	Shank length QTL (11796)	163	7	35686836	35716796
1	164318324	170248838	5930515	Body weight (63 days) QTL (7005)	29	1	167043791	167058171
13	11780783	17760035	5979253	Feather length, back QTL (19645)	49	13	17237874	17267460
8	7107950	13372557	6264608	Shank weight to length ratio QTL (9166)	167	8	8952911	8980344
19	3713809	9983394	6269586	Body weight (21 days) QTL (6952)	65	19	4159741	4174025
19	3713809	9983394	6269586	Body weight (21 days) QTL (6952)	66	19	5229892	5245193
19	3713809	9983394	6269586	Body weight (21 days) QTL (6952)	67	19	5971405	5997826
19	3713809	9983394	6269586	Body weight (21 days) QTL (6952)	68	19	9930668	9952973
19	3713809	9983394	6269586	Breast muscle weight QTL (6953)	65	19	4159741	4174025
19	3713809	9983394	6269586	Breast muscle weight QTL (6953)	66	19	5229892	5245193
19	3713809	9983394	6269586	Breast muscle weight QTL (6953)	67	19	5971405	5997826
19	3713809	9983394	6269586	Breast muscle weight QTL (6953)	68	19	9930668	9952973
19	3713809	9983394	6269586	Egg number QTL (6954)	65	19	4159741	4174025
19	3713809	9983394	6269586	Egg number QTL (6954)	66	19	5229892	5245193
19	3713809	9983394	6269586	Egg number QTL (6954)	67	19	5971405	5997826
19	3713809	9983394	6269586	Egg number QTL (6954)	68	19	9930668	9952973
7	29970802	36245040	6274239	Intestine length QTL (7166)	161	7	31267471	31285166
7	29970802	36245040	6274239	Intestine length QTL (7166)	162	7	33705987	33715858
7	29970802	36245040	6274239	Intestine length QTL (7166)	163	7	35686836	35716796
7	29970802	36245040	6274239	Body weight (14 days) QTL (17305)	161	7	31267471	31285166
7	29970802	36245040	6274239	Body weight (14 days) QTL (17305)	162	7	33705987	33715858
7	29970802	36245040	6274239	Body weight (14 days) QTL (17305)	163	7	35686836	35716796
7	29970802	36245040	6274239	Body weight (35 days) QTL (17308)	161	7	31267471	31285166
7	29970802	36245040	6274239	Body weight (35 days) QTL (17308)	162	7	33705987	33715858
7	29970802	36245040	6274239	Body weight (35 days) QTL (17308)	163	7	35686836	35716796
7	29970802	36245040	6274239	Body weight (77 days) QTL (17314)	161	7	31267471	31285166
7	29970802	36245040	6274239	Body weight (77 days) QTL (17314)	162	7	33705987	33715858
7	29970802	36245040	6274239	Body weight (77 days) QTL (17314)	163	7	35686836	35716796
7	29877523	36245040	6367518	Feather pecking QTL (15668)	161	7	31267471	31285166
7	29877523	36245040	6367518	Feather pecking QTL (15668)	162	7	33705987	33715858
7	29877523	36245040	6367518	Feather pecking QTL (15668)	163	7	35686836	35716796
5	51387973	57765239	6377267	Egg weight QTL (17072)	142	5	54552974	54590324
8	7035827	13492763	6456937	Drumstick muscle weight QTL (6718)	167	8	8952911	8980344
7	29721899	36245040	6523142	Long length of egg QTL (2166)	161	7	31267471	31285166
7	29721899	36245040	6523142	Long length of egg QTL (2166)	162	7	33705987	33715858
7	29721899	36245040	6523142	Long length of egg QTL (2166)	163	7	35686836	35716796
7	29721899	36245040	6523142	Egg shell strength QTL (2168)	161	7	31267471	31285166
7	29721899	36245040	6523142	Egg shell strength QTL (2168)	162	7	33705987	33715858
7	29721899	36245040	6523142	Egg shell strength QTL (2168)	163	7	35686836	35716796
7	29721899	36245040	6523142	Receiving feather pecking QTL (2170)	161	7	31267471	31285166
7	29721899	36245040	6523142	Receiving feather pecking QTL (2170)	162	7	33705987	33715858
7	29721899	36245040	6523142	Receiving feather pecking QTL (2170)	163	7	35686836	35716796
1	26919255	33555364	6636110	Cloacal bacterial burden after challenge with Salmonella E QTL (1774)	3	1	32809247	32821599
6	28282023	34951654	6669632	Body weight (46 days) QTL (6620)	149	6	31007848	31026308
6	28282023	34951654	6669632	Body weight (112 days) QTL (6621)	149	6	31007848	31026308
6	28282023	34951654	6669632	Growth (1-8 days) QTL (6622)	149	6	31007848	31026308
6	28282023	34951654	6669632	Growth (8-46 days) QTL (6623)	149	6	31007848	31026308
6	28282023	34951654	6669632	Growth (46-112 days) QTL (6624)	149	6	31007848	31026308
6	28282023	34951654	6669632	Body weight (21 days) QTL (6931)	149	6	31007848	31026308
6	28282023	34951654	6669632	Body weight (42 days) QTL (6932)	149	6	31007848	31026308
6	28282023	34951654	6669632	Breast muscle weight QTL (6933)	149	6	31007848	31026308
6	28282023	34951654	6669632	Abdominal fat weight QTL (6934)	149	6	31007848	31026308
19	3297370	9983394	6686025	Chest width QTL (16713)	65	19	4159741	4174025
19	3297370	9983394	6686025	Chest width QTL (16713)	66	19	5229892	5245193
19	3297370	9983394	6686025	Chest width QTL (16713)	67	19	5971405	5997826
19	3297370	9983394	6686025	Chest width QTL (16713)	68	19	9930668	9952973
15	3681567	10378345	6696779	Humerus bone mineral density QTL (2343)	51	15	4034130	4069282
15	3681567	10378345	6696779	Humerus bone mineral density QTL (2343)	52	15	9373102	9382852
15	3681567	10378345	6696779	Humerus bone mineral density QTL (2343)	53	15	10324346	10367038
15	3681567	10378345	6696779	Humerus bone mineral content QTL (2344)	51	15	4034130	4069282
15	3681567	10378345	6696779	Humerus bone mineral content QTL (2344)	52	15	9373102	9382852
15	3681567	10378345	6696779	Humerus bone mineral content QTL (2344)	53	15	10324346	10367038
15	3681567	10378345	6696779	Tibia bone mineral density QTL (2345)	51	15	4034130	4069282
15	3681567	10378345	6696779	Tibia bone mineral density QTL (2345)	52	15	9373102	9382852
15	3681567	10378345	6696779	Tibia bone mineral density QTL (2345)	53	15	10324346	10367038
15	3681567	10378345	6696779	Tibia breaking force QTL (2346)	51	15	4034130	4069282
15	3681567	10378345	6696779	Tibia breaking force QTL (2346)	52	15	9373102	9382852
15	3681567	10378345	6696779	Tibia breaking force QTL (2346)	53	15	10324346	10367038
15	3681567	10378345	6696779	Body weight (46 days) QTL (6648)	51	15	4034130	4069282
15	3681567	10378345	6696779	Body weight (46 days) QTL (6648)	52	15	9373102	9382852
15	3681567	10378345	6696779	Body weight (46 days) QTL (6648)	53	15	10324346	10367038
15	3681567	10378345	6696779	Growth (8-46 days) QTL (6649)	51	15	4034130	4069282
15	3681567	10378345	6696779	Growth (8-46 days) QTL (6649)	52	15	9373102	9382852
15	3681567	10378345	6696779	Growth (8-46 days) QTL (6649)	53	15	10324346	10367038
6	28253996	34951654	6697659	Body weight QTL (2125)	149	6	31007848	31026308
6	28253996	34951654	6697659	Hematocrit value QTL (9117)	149	6	31007848	31026308
6	28253996	34951654	6697659	Plasma coloration QTL (9118)	149	6	31007848	31026308
11	12634552	19401079	6766528	Egg shell lightness QTL (2276)	40	11	13043017	13065198
11	12634552	19401079	6766528	Egg shell redness QTL (2277)	40	11	13043017	13065198
11	12634552	19401079	6766528	Egg shell yellowness QTL (2278)	40	11	13043017	13065198
1	83445832	90293959	6848128	Body weight (28 days) QTL (6811)	12	1	84728978	84745896
8	4637737	11543191	6905455	Femur bone mineral density QTL (6768)	166	8	6575810	6591684
8	4637737	11543191	6905455	Femur bone mineral density QTL (6768)	167	8	8952911	8980344
1	143115817	150022180	6906364	Body weight QTL (1835)	24	1	148039060	148094488
2	77919465	84944650	7025186	Body temperature QTL (9112)	79	2	84055697	84093141
2	77919465	84944650	7025186	Body temperature QTL (9112)	80	2	84704637	84713931
2	77919465	84944650	7025186	Body temperature QTL (9112)	81	2	84743017	84804405
2	31596015	38731650	7135636	Haugh units QTL (9278)	71	2	37314782	37338577
2	31596015	38731650	7135636	Haugh units QTL (9279)	71	2	37314782	37338577
6	27745356	34951654	7206299	Thyroxine level QTL (9231)	149	6	31007848	31026308
11	7950999	15158147	7207149	Intestine length QTL (2286)	40	11	13043017	13065198
11	7950999	15158147	7207149	Troponin T concentration QTL (2289)	40	11	13043017	13065198
11	7950999	15158147	7207149	Tibia width QTL (9337)	40	11	13043017	13065198
5	52200571	59580361	7379791	Abdominal fat weight QTL (9432)	142	5	54552974	54590324
5	44405591	51844830	7439240	Wing percentage QTL (15589)	141	5	45363478	45428181
1	109235995	116776353	7540359	Tibia breaking force QTL (6788)	17	1	110207371	110257474
1	109235995	116776353	7540359	Tibia breaking force QTL (6788)	18	1	111512850	111543317
1	109235995	116776353	7540359	Tibia breaking force QTL (6788)	19	1	116085961	116118625
1	109235995	116776353	7540359	Humerus breaking strength QTL (6789)	17	1	110207371	110257474
1	109235995	116776353	7540359	Humerus breaking strength QTL (6789)	18	1	111512850	111543317
1	109235995	116776353	7540359	Humerus breaking strength QTL (6789)	19	1	116085961	116118625
1	169020625	176581712	7561088	Shank weight QTL (9388)	30	1	171916610	171931364
1	169020625	176581712	7561088	Wing weight QTL (9389)	30	1	171916610	171931364
15	2768746	10378345	7609600	Abdominal fat weight QTL (2347)	51	15	4034130	4069282
15	2768746	10378345	7609600	Abdominal fat weight QTL (2347)	52	15	9373102	9382852
15	2768746	10378345	7609600	Abdominal fat weight QTL (2347)	53	15	10324346	10367038
15	2768746	10378345	7609600	Liver weight QTL (2348)	51	15	4034130	4069282
15	2768746	10378345	7609600	Liver weight QTL (2348)	52	15	9373102	9382852
15	2768746	10378345	7609600	Liver weight QTL (2348)	53	15	10324346	10367038
15	2768746	10378345	7609600	Leg twisting QTL (9316)	51	15	4034130	4069282
15	2768746	10378345	7609600	Leg twisting QTL (9316)	52	15	9373102	9382852
15	2768746	10378345	7609600	Leg twisting QTL (9316)	53	15	10324346	10367038
15	2768746	10378345	7609600	Abdominal fat weight QTL (12631)	51	15	4034130	4069282
15	2768746	10378345	7609600	Abdominal fat weight QTL (12631)	52	15	9373102	9382852
15	2768746	10378345	7609600	Abdominal fat weight QTL (12631)	53	15	10324346	10367038
15	2768746	10378345	7609600	Fat distribution QTL (12645)	51	15	4034130	4069282
15	2768746	10378345	7609600	Fat distribution QTL (12645)	52	15	9373102	9382852
15	2768746	10378345	7609600	Fat distribution QTL (12645)	53	15	10324346	10367038
15	2768746	10378345	7609600	Age at first egg QTL (14447)	51	15	4034130	4069282
15	2768746	10378345	7609600	Age at first egg QTL (14447)	52	15	9373102	9382852
15	2768746	10378345	7609600	Age at first egg QTL (14447)	53	15	10324346	10367038
1	58205572	65816624	7611053	Body weight (35 days) QTL (12480)	10	1	58287230	58309322
15	4923592	12656803	7733212	Marek's disease-related traits QTL (4087)	52	15	9373102	9382852
15	4923592	12656803	7733212	Marek's disease-related traits QTL (4087)	53	15	10324346	10367038
15	4923592	12656803	7733212	Marek's disease-related traits QTL (4088)	52	15	9373102	9382852
15	4923592	12656803	7733212	Marek's disease-related traits QTL (4088)	53	15	10324346	10367038
15	4923592	12656803	7733212	Marek's disease-related traits QTL (4089)	52	15	9373102	9382852
15	4923592	12656803	7733212	Marek's disease-related traits QTL (4089)	53	15	10324346	10367038
15	4923592	12656803	7733212	Marek's disease-related traits QTL (4090)	52	15	9373102	9382852
15	4923592	12656803	7733212	Marek's disease-related traits QTL (4090)	53	15	10324346	10367038
15	4923592	12656803	7733212	Marek's disease-related traits QTL (4091)	52	15	9373102	9382852
15	4923592	12656803	7733212	Marek's disease-related traits QTL (4091)	53	15	10324346	10367038
15	4923592	12656803	7733212	Marek's disease-related traits QTL (4092)	52	15	9373102	9382852
15	4923592	12656803	7733212	Marek's disease-related traits QTL (4092)	53	15	10324346	10367038
5	51844830	59580361	7735532	Breast color QTL (2074)	142	5	54552974	54590324
5	51844830	59580361	7735532	Shank circumference QTL (9399)	142	5	54552974	54590324
5	51844830	59580361	7735532	Gizzard weight QTL (9958)	142	5	54552974	54590324
5	51844830	59580361	7735532	Shank growth QTL (11806)	142	5	54552974	54590324
5	41000568	48770852	7770285	Growth (1-8 days) QTL (6619)	141	5	45363478	45428181
2	83727270	91533458	7806189	Growth (28-42 days) QTL (12519)	79	2	84055697	84093141
2	83727270	91533458	7806189	Growth (28-42 days) QTL (12519)	80	2	84704637	84713931
2	83727270	91533458	7806189	Growth (28-42 days) QTL (12519)	81	2	84743017	84804405
2	83727270	91533458	7806189	Growth (28-42 days) QTL (12519)	82	2	86471190	86524691
2	83727270	91533458	7806189	Growth (28-42 days) QTL (12519)	83	2	86689535	86699223
2	83758505	91564694	7806190	Pectoralis major percent QTL (1875)	79	2	84055697	84093141
2	83758505	91564694	7806190	Pectoralis major percent QTL (1875)	80	2	84704637	84713931
2	83758505	91564694	7806190	Pectoralis major percent QTL (1875)	81	2	84743017	84804405
2	83758505	91564694	7806190	Pectoralis major percent QTL (1875)	82	2	86471190	86524691
2	83758505	91564694	7806190	Pectoralis major percent QTL (1875)	83	2	86689535	86699223
4	29466661	37315276	7848616	Breast muscle weight QTL (6690)	129	4	30099503	30161624
4	29466661	37315276	7848616	Breast muscle weight QTL (6690)	130	4	35278457	35290947
4	29466661	37315276	7848616	Carcass weight QTL (6691)	129	4	30099503	30161624
4	29466661	37315276	7848616	Carcass weight QTL (6691)	130	4	35278457	35290947
4	29466661	37315276	7848616	Body weight (40 days) QTL (6692)	129	4	30099503	30161624
4	29466661	37315276	7848616	Body weight (40 days) QTL (6692)	130	4	35278457	35290947
3	78893451	86749825	7856375	Body weight QTL (1957)	120	3	81576567	81612160
3	78893451	86749825	7856375	Body weight QTL (1957)	121	3	83353055	83367731
4	68964049	76882561	7918513	Egg weight QTL (2021)	133	4	69166836	69190500
4	68964049	76882561	7918513	Feed intake QTL (2023)	133	4	69166836	69190500
4	68964049	76882561	7918513	Body weight QTL (2026)	133	4	69166836	69190500
1	53187445	61121303	7933859	Age at first egg QTL (14443)	10	1	58287230	58309322
1	53187445	61121303	7933859	Age at first egg QTL (14448)	10	1	58287230	58309322
2	101496370	109431680	7935311	Egg shell strength QTL (14365)	85	2	102385045	102397594
2	101496370	109431680	7935311	Egg shell stiffness QTL (14366)	85	2	102385045	102397594
2	101496370	109431680	7935311	Egg shell stiffness QTL (14367)	85	2	102385045	102397594
2	101496370	109431680	7935311	Egg shell stiffness QTL (14368)	85	2	102385045	102397594
2	101496370	109431680	7935311	Egg shell strength QTL (14369)	85	2	102385045	102397594
6	26956017	34951654	7995638	Visceral fat weight QTL (17322)	149	6	31007848	31026308
4	82220895	90216835	7995941	Egg weight QTL (17065)	134	4	85228947	85423958
4	82220895	90216835	7995941	Egg weight QTL (17065)	135	4	85944692	85986910
3	85113461	93124906	8011446	Antibody titer to LTA antigen QTL (1984)	122	3	91062499	91074855
1	151482075	159616712	8134638	Blood and meat spots QTL (15340)	25	1	151426244	151542592
1	151482075	159616712	8134638	Blood and meat spots QTL (15340)	26	1	152349532	152362210
1	151482075	159616712	8134638	Blood and meat spots QTL (15340)	27	1	155273271	155295736
1	151482075	159616712	8134638	Blood and meat spots QTL (15340)	28	1	155848517	155860828
15	2233185	10378345	8145161	Abdominal fat weight QTL (9451)	51	15	4034130	4069282
15	2233185	10378345	8145161	Abdominal fat weight QTL (9451)	52	15	9373102	9382852
15	2233185	10378345	8145161	Abdominal fat weight QTL (9451)	53	15	10324346	10367038
5	639036	8907464	8268429	Head width QTL (16719)	136	5	3093043	3107071
5	639036	8907464	8268429	Head width QTL (16719)	137	5	3109471	3121984
6	26572468	34951654	8379187	Tibia width QTL (2128)	149	6	31007848	31026308
6	26572468	34951654	8379187	Body weight (1 day) QTL (7176)	149	6	31007848	31026308
6	26572468	34951654	8379187	Ratio of insulin to glucagon QTL (9229)	149	6	31007848	31026308
13	9353588	17760035	8406448	Breast muscle weight QTL (17094)	49	13	17237874	17267460
4	68619504	77227119	8607616	Tibia length QTL (2034)	133	4	69166836	69190500
3	81247243	89930489	8683247	Breast muscle weight QTL (13387)	120	3	81576567	81612160
3	81247243	89930489	8683247	Breast muscle weight QTL (13387)	121	3	83353055	83367731
3	94817954	103525718	8707765	Growth (post-challenge) QTL (9115)	123	3	101043729	101076189
3	94817954	103525718	8707765	Plasma coloration QTL (9116)	123	3	101043729	101076189
5	48770852	57557723	8786872	Abdominal fat weight QTL (2096)	142	5	54552974	54590324
5	48770852	57557723	8786872	Egg shell thickness QTL (6667)	142	5	54552974	54590324
5	48770852	57557723	8786872	Bone mineral density QTL (6767)	142	5	54552974	54590324
5	48770852	57557723	8786872	Drumstick and thigh percentage QTL (15585)	142	5	54552974	54590324
4	67930414	76882561	8952148	Body depth QTL (9300)	133	4	69166836	69190500
12	2999557	11982373	8982817	Breast pH QTL (6843)	44	12	8387778	8422459
12	2999557	11982373	8982817	Breast pH QTL (6843)	45	12	10648908	10663567
12	2999557	11982373	8982817	Breast pH QTL (6843)	46	12	10692926	10712471
12	2999557	11982373	8982817	Abdominal fat percentage QTL (11812)	44	12	8387778	8422459
12	2999557	11982373	8982817	Abdominal fat percentage QTL (11812)	45	12	10648908	10663567
12	2999557	11982373	8982817	Abdominal fat percentage QTL (11812)	46	12	10692926	10712471
12	2999557	11982373	8982817	Abdominal fat percentage QTL (11819)	44	12	8387778	8422459
12	2999557	11982373	8982817	Abdominal fat percentage QTL (11819)	45	12	10648908	10663567
12	2999557	11982373	8982817	Abdominal fat percentage QTL (11819)	46	12	10692926	10712471
12	2999557	11982373	8982817	Breast percentage QTL (15554)	44	12	8387778	8422459
12	2999557	11982373	8982817	Breast percentage QTL (15554)	45	12	10648908	10663567
12	2999557	11982373	8982817	Breast percentage QTL (15554)	46	12	10692926	10712471
12	2999557	11982373	8982817	Back percentage QTL (15562)	44	12	8387778	8422459
12	2999557	11982373	8982817	Back percentage QTL (15562)	45	12	10648908	10663567
12	2999557	11982373	8982817	Back percentage QTL (15562)	46	12	10692926	10712471
12	2999557	11982373	8982817	Back percentage QTL (15590)	44	12	8387778	8422459
12	2999557	11982373	8982817	Back percentage QTL (15590)	45	12	10648908	10663567
12	2999557	11982373	8982817	Back percentage QTL (15590)	46	12	10692926	10712471
12	2999557	11982373	8982817	Body depth QTL (16716)	44	12	8387778	8422459
12	2999557	11982373	8982817	Body depth QTL (16716)	45	12	10648908	10663567
12	2999557	11982373	8982817	Body depth QTL (16716)	46	12	10692926	10712471
13	8764468	17760035	8995568	Body weight (63 days) QTL (9444)	49	13	17237874	17267460
13	8764468	17760035	8995568	Shank length QTL (9445)	49	13	17237874	17267460
13	8764468	17760035	8995568	Glucose level QTL (9446)	49	13	17237874	17267460
13	8764468	17760035	8995568	Breast muscle percentage QTL (9447)	49	13	17237874	17267460
13	8764468	17760035	8995568	Shank diameter QTL (9448)	49	13	17237874	17267460
11	10381293	19401079	9019787	Egg shell weight QTL (16741)	40	11	13043017	13065198
11	10381293	19401079	9019787	Egg shell thickness QTL (16773)	40	11	13043017	13065198
11	10381293	19401079	9019787	Egg shell strength QTL (16774)	40	11	13043017	13065198
4	81093588	90216835	9123248	Abdominal fat weight QTL (1992)	134	4	85228947	85423958
4	81093588	90216835	9123248	Abdominal fat weight QTL (1992)	135	4	85944692	85986910
4	81059134	90216835	9157702	Abdominal fat percentage QTL (12573)	134	4	85228947	85423958
4	81059134	90216835	9157702	Abdominal fat percentage QTL (12573)	135	4	85944692	85986910
6	25759576	34951654	9192079	Drumstick muscle weight QTL (2122)	149	6	31007848	31026308
6	25759576	34951654	9192079	Body weight QTL (2126)	149	6	31007848	31026308
6	25759576	34951654	9192079	Body weight QTL (2127)	149	6	31007848	31026308
6	25759576	34951654	9192079	Femur weight QTL (9323)	149	6	31007848	31026308
6	25759576	34951654	9192079	Tibia marrow diameter QTL (9342)	149	6	31007848	31026308
6	25759576	34951654	9192079	Body weight (42 days) QTL (9764)	149	6	31007848	31026308
6	25759576	34951654	9192079	Growth (21-42 days) QTL (9765)	149	6	31007848	31026308
6	25759576	34951654	9192079	Skin fat weight QTL (12638)	149	6	31007848	31026308
6	25759576	34951654	9192079	Breast muscle weight QTL (13388)	149	6	31007848	31026308
6	25759576	34951654	9192079	Drumstick and thigh muscle weight QTL (13396)	149	6	31007848	31026308
6	25759576	34951654	9192079	Drumstick and thigh muscle weight QTL (13406)	149	6	31007848	31026308
5	41000568	50236206	9235639	Breast muscle weight QTL (9960)	141	5	45363478	45428181
5	41000568	50236206	9235639	Body weight (21 days) QTL (9962)	141	5	45363478	45428181
5	41000568	50236206	9235639	Body weight (42 days) QTL (9963)	141	5	45363478	45428181
1	76769021	86086001	9316981	Age at sexual maturity QTL (16806)	11	1	78688320	78708644
1	76769021	86086001	9316981	Age at sexual maturity QTL (16806)	12	1	84728978	84745896
3	101093115	110447801	9354687	Antibody titer to LPS antigen QTL (1953)	124	3	104624040	104646845
3	101093115	110447801	9354687	Antibody titer to LPS antigen QTL (1953)	125	3	104823070	104841021
3	101093115	110447801	9354687	Antibody titer to LPS antigen QTL (1953)	126	3	106654063	106677417
6	25560190	34951654	9391465	Body temperature QTL (9437)	149	6	31007848	31026308
4	68619504	78156506	9537003	Breast muscle weight QTL (9422)	133	4	69166836	69190500
5	49749885	59336429	9586545	Abdominal fat weight QTL (3322)	142	5	54552974	54590324
5	49749885	59336429	9586545	Abdominal fat weight QTL (3323)	142	5	54552974	54590324
1	150022180	159616712	9594533	Body weight (35 days) QTL (12469)	25	1	151426244	151542592
1	150022180	159616712	9594533	Body weight (35 days) QTL (12469)	26	1	152349532	152362210
1	150022180	159616712	9594533	Body weight (35 days) QTL (12469)	27	1	155273271	155295736
1	150022180	159616712	9594533	Body weight (35 days) QTL (12469)	28	1	155848517	155860828
1	150022180	159616712	9594533	Body weight (42 days) QTL (12470)	25	1	151426244	151542592
1	150022180	159616712	9594533	Body weight (42 days) QTL (12470)	26	1	152349532	152362210
1	150022180	159616712	9594533	Body weight (42 days) QTL (12470)	27	1	155273271	155295736
1	150022180	159616712	9594533	Body weight (42 days) QTL (12470)	28	1	155848517	155860828
1	150022180	159616712	9594533	Carcass weight QTL (12471)	25	1	151426244	151542592
1	150022180	159616712	9594533	Carcass weight QTL (12471)	26	1	152349532	152362210
1	150022180	159616712	9594533	Carcass weight QTL (12471)	27	1	155273271	155295736
1	150022180	159616712	9594533	Carcass weight QTL (12471)	28	1	155848517	155860828
1	150022180	159616712	9594533	Gizzard weight QTL (12472)	25	1	151426244	151542592
1	150022180	159616712	9594533	Gizzard weight QTL (12472)	26	1	152349532	152362210
1	150022180	159616712	9594533	Gizzard weight QTL (12472)	27	1	155273271	155295736
1	150022180	159616712	9594533	Gizzard weight QTL (12472)	28	1	155848517	155860828
1	150022180	159616712	9594533	Heart weight QTL (12473)	25	1	151426244	151542592
1	150022180	159616712	9594533	Heart weight QTL (12473)	26	1	152349532	152362210
1	150022180	159616712	9594533	Heart weight QTL (12473)	27	1	155273271	155295736
1	150022180	159616712	9594533	Heart weight QTL (12473)	28	1	155848517	155860828
1	150022180	159616712	9594533	Feet weight QTL (12474)	25	1	151426244	151542592
1	150022180	159616712	9594533	Feet weight QTL (12474)	26	1	152349532	152362210
1	150022180	159616712	9594533	Feet weight QTL (12474)	27	1	155273271	155295736
1	150022180	159616712	9594533	Feet weight QTL (12474)	28	1	155848517	155860828
1	150022180	159616712	9594533	Breast muscle weight QTL (12475)	25	1	151426244	151542592
1	150022180	159616712	9594533	Breast muscle weight QTL (12475)	26	1	152349532	152362210
1	150022180	159616712	9594533	Breast muscle weight QTL (12475)	27	1	155273271	155295736
1	150022180	159616712	9594533	Breast muscle weight QTL (12475)	28	1	155848517	155860828
1	150022180	159616712	9594533	Wing weight QTL (12476)	25	1	151426244	151542592
1	150022180	159616712	9594533	Wing weight QTL (12476)	26	1	152349532	152362210
1	150022180	159616712	9594533	Wing weight QTL (12476)	27	1	155273271	155295736
1	150022180	159616712	9594533	Wing weight QTL (12476)	28	1	155848517	155860828
1	150022180	159616712	9594533	Intestine length QTL (12477)	25	1	151426244	151542592
1	150022180	159616712	9594533	Intestine length QTL (12477)	26	1	152349532	152362210
1	150022180	159616712	9594533	Intestine length QTL (12477)	27	1	155273271	155295736
1	150022180	159616712	9594533	Intestine length QTL (12477)	28	1	155848517	155860828
7	678644	10345107	9666464	Thigh muscle weight QTL (6710)	151	7	3877799	3893028
7	678644	10345107	9666464	Thigh muscle weight QTL (6710)	152	7	7182212	7212114
7	678644	10345107	9666464	Thigh muscle weight QTL (6710)	153	7	7629364	7641445
7	678644	10345107	9666464	Drumstick muscle weight QTL (6711)	151	7	3877799	3893028
7	678644	10345107	9666464	Drumstick muscle weight QTL (6711)	152	7	7182212	7212114
7	678644	10345107	9666464	Drumstick muscle weight QTL (6711)	153	7	7629364	7641445
8	9353209	19102058	9748850	Breast muscle weight QTL (9401)	168	8	15442657	15460307
8	9353209	19102058	9748850	Breast muscle weight QTL (9401)	169	8	18660299	18677620
15	2803904	12656803	9852900	Subcutaneous neck fat weight QTL (17331)	51	15	4034130	4069282
15	2803904	12656803	9852900	Subcutaneous neck fat weight QTL (17331)	52	15	9373102	9382852
15	2803904	12656803	9852900	Subcutaneous neck fat weight QTL (17331)	53	15	10324346	10367038
3	23678709	33595706	9916998	Abdominal fat weight QTL (1952)	111	3	29702072	29719921
3	23678709	33595706	9916998	Abdominal fat weight QTL (1952)	112	3	32097803	32107870
3	23678709	33595706	9916998	Body weight (8 days) QTL (6599)	111	3	29702072	29719921
3	23678709	33595706	9916998	Body weight (8 days) QTL (6599)	112	3	32097803	32107870
3	23678709	33595706	9916998	Body weight (46 days) QTL (6600)	111	3	29702072	29719921
3	23678709	33595706	9916998	Body weight (46 days) QTL (6600)	112	3	32097803	32107870
3	23678709	33595706	9916998	Body weight (112 days) QTL (6601)	111	3	29702072	29719921
3	23678709	33595706	9916998	Body weight (112 days) QTL (6601)	112	3	32097803	32107870
3	23678709	33595706	9916998	Growth (1-8 days) QTL (6602)	111	3	29702072	29719921
3	23678709	33595706	9916998	Growth (1-8 days) QTL (6602)	112	3	32097803	32107870
3	23678709	33595706	9916998	Growth (8-46 days) QTL (6603)	111	3	29702072	29719921
3	23678709	33595706	9916998	Growth (8-46 days) QTL (6603)	112	3	32097803	32107870
3	23678709	33595706	9916998	Feather pecking QTL (9354)	111	3	29702072	29719921
3	23678709	33595706	9916998	Feather pecking QTL (9354)	112	3	32097803	32107870
3	23678709	33595706	9916998	Body weight (14 days) QTL (17273)	111	3	29702072	29719921
3	23678709	33595706	9916998	Body weight (14 days) QTL (17273)	112	3	32097803	32107870
3	23678709	33595706	9916998	Body weight (21 days) QTL (17274)	111	3	29702072	29719921
3	23678709	33595706	9916998	Body weight (21 days) QTL (17274)	112	3	32097803	32107870
3	23678709	33595706	9916998	Body weight (28 days) QTL (17275)	111	3	29702072	29719921
3	23678709	33595706	9916998	Body weight (28 days) QTL (17275)	112	3	32097803	32107870
3	23678709	33595706	9916998	Body weight (35 days) QTL (17276)	111	3	29702072	29719921
3	23678709	33595706	9916998	Body weight (35 days) QTL (17276)	112	3	32097803	32107870
3	23678709	33595706	9916998	Abdominal fat percentage QTL (17287)	111	3	29702072	29719921
3	23678709	33595706	9916998	Abdominal fat percentage QTL (17287)	112	3	32097803	32107870
3	23678709	33595706	9916998	Abdominal fat weight QTL (17289)	111	3	29702072	29719921
3	23678709	33595706	9916998	Abdominal fat weight QTL (17289)	112	3	32097803	32107870
