# Supplementary material for: Identification and functional characterization of copy number variations in diverse chicken breeds
Source: BMC Genomics. 2014 Oct 25;15(1):934. doi: 10.1186/1471-2164-15-934 (PMC4226851; doi:10.1186/1471-2164-15-934)
Supplement: Supplementary file 6 — Additional file 6: Quantitative PCR primers for the six CNVR loci examined in the present study. (XLSX 11 KB) [file 12864_2014_6636_MOESM6_ESM.xlsx]

## Sheet: Sheet1
Additional file 6. Primers used in the q-PCR validation of the six CNVR loci.
CNVR locus	Forward primer (5-3')	Reverse primer (5-3')
THRSP	CCCATCATCTGGGCGACTT	TGCCAATGGGTGATTGAGAA
PCCA	CAGACACACAGAGCCCATCTCT	TGGAGCAGTGGTGGCTGTT
EDN3	CTTGACTTTTGGGATTTACCT	ACTGGTGCAGTATTTTCTGTT
PRLR	CCGTGGACAACATTCAATATCACT	GGATCCGAGCTGTTACTTCCAA
SOCS2	GCTGATGTGCAAGGACAGAA	GCTGACGTGTACAGGGGTTT
RHCD8A	TGTTATTTGCTGAGTGTGGTTGTG	GAAGGGCAATGTCAGAAGATGAA
